# Supplementary material for: Development of a digital imaging analysis system to evaluate the treatment response in superficial infantile hemangiomas
Source: PLoS One. 2023 Mar 20;18(3):e0282274. doi: 10.1371/journal.pone.0282274 (PMC10027214; doi:10.1371/journal.pone.0282274)
Supplement: S1 Dataset — (XLSX) [file pone.0282274.s001.xlsx]

## Sheet: total
NO	NAME	the max diameter of tumor(cm)	GENDER	AGE	PARTS		Before treatment									1M									2M									end
							THE STAGE OF TUMOR	TUMOR	Around tumor	Difference	Ratio	Achauer	The situation of tumor	PROLIFERATION STAGE	REGRESSION STAGE	THE STAGE OF TUMOR	TUMOR	Around tumor	Difference	Ratio	Achauer	The situation of tumor	PROLIFERATION STAGE	REGRESSION STAGE	THE STAGE OF TUMOR	TUMOR	Around tumor	Difference	Ratio	Achauer	The situation of tumor	PROLIFERATION STAGE	REGRESSION STAGE	THE STAGE OF TUMOR	TUMOR	Around tumor	Difference	Ratio	Achauer	The situation of tumor	PROLIFERATION STAGE	REGRESSION STAGE
1	ZQT	2	Male	10	1		Proliferation stage	96.07	134.17	-38.1	0.716032	Bright red	ineffective	1	0	Proliferation stage	80.43	110.64	-30.21	0.726952	Bright red	effective			Proliferation stage	88.65	107.87	-19.22	0.821823	red	effective			Plateau stage	93.33	97.66	-4.33	0.955663	normal	recovere		1		VEGF	before treatment	1M	3M
2	ZQZ	2	Male	4	4		Proliferation stage	45.04	68.92	-23.88	0.653511	Bright red	ineffective	1	0	Plateau stage	47.26	61.87	-14.61	0.76386	Bright red	effective			Plateau stage	54.32	70.32	-16	0.772469	red	effective			Regression stage	55.99	64.94	-8.95	0.86218	normal	recovere		1			362.16+-27.29	271.51+-18.59	240.80+-19.89
3	ZW	2	Female	7	2		Proliferation stage	79.44	127.42	-47.98	0.62345	Bright red	ineffective	1	0	Plateau stage	84.55	130.65	-46.1	0.647149	Bright red	effective			Plateau stage	80.66	120.32	-39.66	0.670379	red	effective			Regression stage	93.87	103.42	-9.55	0.907658	normal	recovere		1
4	ZW	2	Female	7	3		Proliferation stage	77.32	130.33	-53.01	0.593263	Bright red	ineffective	1	0	Plateau stage	80.09	133.55	-53.46	0.5997	Bright red	effective			Plateau stage	53.44	106.17	-52.73	0.503344	red	ineffective			Regression stage	57.21	70.94	-13.73	0.806456	normal	recovere		1		bFGF	before treatment	1M	end
5	ZZL	3	Male	6	1		Proliferation stage	31.45	68.23	-36.78	0.460941	Bright red	ineffective	1	0	Proliferation stage	33.66	67.86	-34.2	0.496021	Bright red	effective			Plateau stage	43.44	78.89	-35.45	0.55064	red	ineffective			Regression stage	109.24	112.78	-3.54	0.968611	normal	recovere		1			176.03+-13.60	135.85+-12.66	107.31+-5.82
6	CLL	2	Female	5	2		Proliferation stage	47.3	94.98	-47.68	0.498	Bright red	ineffective	1	0	Proliferation stage	63.4	128.45	-65.05	0.493577	Bright red	effective			Plateau stage	70.66	128.11	-57.45	0.551557	red	ineffective			Regression stage	118.32	128.45	-10.13	0.921137	normal	recovere		1
7	CLY	1	Male	3	1		Proliferation stage	94.4	120.56	-26.16	0.783013	Bright red	ineffective	1	0	Proliferation stage	99.09	120.88	-21.79	0.819739	red	effective			Plateau stage	100.43	116.32	-15.89	0.863394	dark red	Significantly effective			Regression stage	99.41	115.62	-16.21	0.859799	normal	recovere		1		PRA	before treatment	1M	end
8	DZY	1	Male	5	2		Proliferation stage	99.2	120.18	-20.98	0.825429	dark red	ineffective	1	0	Plateau stage	89.09	96.55	-7.46	0.922734	normal	Significantly effective			Plateau stage	98.54	100.32	-1.78	0.982257	normal	recovere			Regression stage	115.89	121.15	-5.26	0.956583	normal	recovere		1			565.86+-49.66	405.18+-42.52	325.90+-35.78
9	HRX	2	Female	4	1		Proliferation stage	41.44	110.41	-68.97	0.375328	Bright red	ineffective	1	0	Plateau stage	50.43	110.33	-59.9	0.457083	Bright red	ineffective			Plateau stage	60.32	98.32	-38	0.613507	red	effective			Regression stage	135.34	150.5	-15.16	0.899269	normal	recovere		1
10	LRX	1	Male	3	3		Proliferation stage	32.2	51.74	-19.54	0.622342	Bright red	ineffective	1	0	Proliferation stage	53.01	81.38	-28.37	0.651389	Bright red	effective			Plateau stage	45.31	67.35	-22.04	0.672754	red	ineffective			Regression stage	88.32	93.48	-5.16	0.944801	normal	recovere		1		AT II	before treatment	1M	end
11	LWD	1	Male	2	1		Plateau stage	77.32	97.99	-20.67	0.78906	dark red	ineffective	1	0	Plateau stage	82.09	100.88	-18.79	0.813739	dark red	effective			Plateau stage	85.67	102.34	-16.67	0.837112	dark red	Significantly effective			Regression stage	165.57	191.93	-26.36	0.862658	normal	recovere		1			3.20+-0.39	2.96+-0.37	2.47+-0.27
12	LXE	1	Female	2	2		Proliferation stage	77.96	125.36	-47.4	0.621889	Bright red	ineffective	1	0	Plateau stage	60.22	100.09	-39.87	0.601659	red	effective			Plateau stage	59.83	97.69	-37.86	0.612448	red	effective			Regression stage	80.87	99.16	-18.29	0.815551	normal	recovere		1
13	TKX	0.5	Female	4	1		Proliferation stage	40.18	98.49	-58.31	0.40796	Bright red	ineffective	1	0	Proliferation stage	50.33	99.16	-48.83	0.507564	red	ineffective			Plateau stage	88.31	104.33	-16.02	0.846449	normal	Significantly effective			Regression stage	109.94	110.03	-0.09	0.999182	normal	recovere		1		MMP9	before treatment	1M	3M
14	WXY	1	Female	3	1		Proliferation stage	67.22	109.86	-42.64	0.61187	Bright red	ineffective	1	0	Plateau stage	100.32	130.67	-30.35	0.767736	red	effective			Plateau stage	110.22	130.98	-20.76	0.841503	dark red	effective			Regression stage	120.49	131.54	-11.05	0.915995	normal	recovere		1			1376.41+-42.15	1321.18+-48.74	1468.68+-32.78
15	XYX	2	Female	3	1		Proliferation stage	24.89	82.95	-58.06	0.30006	Bright red	ineffective	1	0	Plateau stage	42.42	81.32	-38.9	0.521643	Bright red	effective			Plateau stage	71.05	94.16	-23.11	0.754567	dark red	effective			Regression stage	88.21	94.16	-5.95	0.93681	normal	recovere		1
16	XZ	3	Female	1	1		Proliferation stage	51.32	97.68	-46.36	0.525389	Bright red	ineffective	1	0	Plateau stage	60.22	98.33	-38.11	0.612428	Bright red	ineffective			Plateau stage	78.98	90.21	-11.23	0.875513	normal	recovere			Regression stage	97.34	110.27	-12.93	0.882742	normal	recovere		1
17	XCJ	3	Male	2	4		Proliferation stage	63.27	93.21	-29.94	0.67879	Bright red	ineffective	1	0	Proliferation stage	57.25	77.44	-20.19	0.739282	dark red	Significantly effective			Plateau stage	78.87	98.11	-19.24	0.803894	dark red	effective			Regression stage	86.78	96.12	-9.34	0.90283	normal	recovere		1
18	YW	3	Male	3	3		Proliferation stage	75.09	159.48	-84.39	0.470843	Bright red	ineffective	1	0	Proliferation stage	65.21	111.32	-46.11	0.585789	Bright red	ineffective			Plateau stage	87.78	99.09	-11.31	0.885861	dark red	Significantly effective			Regression stage	97.08	98.82	-1.74	0.982392	normal	recovere		1
19	ZHT	0.3	Female	3	1		Proliferation stage	83.44	150.78	-67.34	0.553389	Bright red	ineffective	1	0	Plateau stage	82.44	145.29	-62.85	0.567417	Bright red	ineffective			Plateau stage	99.9	141.45	-41.55	0.706257	Bright red	ineffective			Regression stage	121.11	141.45	-20.34	0.856204	normal	recovere		1
20	ZGG	1	Female	5	1		Proliferation stage	95.01	172.95	-77.94	0.54935	Bright red	ineffective	1	0	Plateau stage	66.85	120.32	-53.47	0.555602	Bright red	ineffective			Plateau stage	88.98	120.32	-31.34	0.739528	dark red	effective			Regression stage	98.61	110.89	-12.28	0.88926	normal	recovere		1
21	ZSW	3	Male	1	1		Proliferation stage	70.4	121.25	-50.85	0.580619	Bright red	ineffective	1	0	Plateau stage	78.98	109.88	-30.9	0.718784	red	effective			Plateau stage	99.02	111.76	-12.74	0.886006	dark red	Significantly effective			Regression stage	40.6	44.39	-3.79	0.91462	normal	recovere		1
22	CMQ	2	Female	2	2		Proliferation stage	86.6	156.19	-69.59	0.554453	Bright red	ineffective	1	0	Plateau stage	69.87	109.09	-39.22	0.64048	red	effective			Plateau stage	88.91	108.9	-19.99	0.816437	dark red	effective			Regression stage	99.23	108.9	-9.67	0.911203	normal	recovere		1
23	HBR	2	Male	1	1		Proliferation stage	78.11	133.16	-55.05	0.586588	Bright red	ineffective	1	0	Proliferation stage	81.28	127.27	-45.99	0.638642	red	effective			Plateau stage	67.78	93.94	-26.16	0.721524	dark red	Significantly effective			Regression stage	139	153	-14	0.908	normal	recovere		1
24	ZXZ	3	Female	10	4		Proliferation stage	54.54	99.98	-45.44	0.545509	Bright red	ineffective	1	0	Proliferation stage	87.49	109.36	-21.87	0.800018	red	ineffective			Plateau stage	83.41	126.141	-42.731	0.661244	red	effective			Regression stage	89.43	96.87	-7.44	0.923196	normal	recovere		1
25	JYL	2	Female	4	4		Proliferation stage	50.34	81.68	-31.34	0.616308	Bright red	ineffective	1	0	Plateau stage	56.88	82.87	-25.99	0.686376	red	effective			Plateau stage	61.75	80.62	-18.87	0.765939	red	effective			Regression stage	77.23	80.62	-3.39	0.957951	normal	recovere		1
26	WSY	2	Female	2	4		Proliferation stage	61.6	115	-53.4	0.535652	Bright red	ineffective	1	0	Proliferation stage	70.09	120.98	-50.89	0.579352	Bright red	ineffective			Plateau stage	100.09	130.09	-30	0.76939	dark red	effective			Regression stage	137.07	163.25	-26.18	0.839632	normal	recovere		1
27	AXN	4	Female	4	3		Proliferation stage	55.22	135.69	-80.47	0.406957	Bright red	ineffective	1	0	Plateau stage	70.98	136.76	-65.78	0.519011	Bright red	ineffective			Plateau stage	110.99	150.65	-39.66	0.736741	dark red	Significantly effective			Regression stage	119.98	134.83	-14.85	0.889861	normal	recovere		1
28	ZJY	3	Female	2	2		Proliferation stage	51.13	107.09	-55.96	0.477449	Bright red	ineffective	1	0	Plateau stage	99.65	150.65	-51	0.661467	red	effective			Plateau stage	50.76	70.87	-20.11	0.716241	dark red	effective			Regression stage	59.29	70.83	-11.54	0.837075	normal	recovere		1
29	LYL	2	Female	2	1		Proliferation stage	120.09	182.11	-62.02	0.659437	Bright red	ineffective	1	0	Plateau stage	90.88	134.68	-43.8	0.674785	Bright red	ineffective			Plateau stage	77.37	106.45	-29.08	0.72682	red	effective			Regression stage	177.87	199.98	-22.11	0.889439	normal	recovere		1
30	MGJ	3	Female	3	1		Proliferation stage	78.88	108.83	-29.95	0.7248	red	ineffective	1	0	Plateau stage	88.18	109.43	-21.25	0.805812	dark red	Significantly effective			Plateau stage	98.65	110.04	-11.39	0.896492	normal	recovere			Regression stage	150.99	153.01	-2.02	0.986798	normal	recovere		1
31	WRY	2	Female	4	1		Proliferation stage	83.66	143.23	-59.57	0.584096	Bright red	ineffective	1	0	Plateau stage	66.96	111.98	-45.02	0.597964	Bright red	ineffective			Plateau stage	77.09	113.5	-36.41	0.679207	red	effective			Regression stage	110.66	120.65	-9.99	0.917199	normal	recovere		1
32	ZTT	2	Female	3	1		Proliferation stage	66.32	111.34	-45.02	0.595653	Bright red	ineffective	1	0	Proliferation stage	111.31	125.38	-14.07	0.887781	dark red	Significantly effective			Plateau stage	100.19	106.87	-6.68	0.937494	normal	recovere			Regression stage	100.54	109.09	-8.55	0.921624	normal	recovere		1
33	ZWY	3	Male	2	2		Proliferation stage	80	131.79	-51.79	0.607026	Bright red	ineffective	1	0	Regression stage	85	133	-48	0.639098	red	effective			Plateau stage	88	120	-32	0.733333	dark red	effective			Regression stage	120.98	130.98	-10	0.923652	normal	recovere		1
34	ZJY	5	Female	3	3		Proliferation stage	44.76	83.48	-38.72	0.536176	Bright red	ineffective	1	0	Proliferation stage	60	91	-31	0.659341	red	effective			Plateau stage	70	90	-20	0.777778	dark red	effective			Regression stage	77.99	85.58	-7.59	0.911311	normal	recovere		1
35	ZSY	2	Female	5	1		Proliferation stage	76.56	130.89	-54.33	0.584919	Bright red	ineffective	1	0	Proliferation stage	121	155	-34	0.780645	dark red	Significantly effective			Plateau stage	92.21	131.02	-38.81	0.703786	red	ineffective			Regression stage	120.08	127.79	-7.71	0.939667	normal	recovere		1
36	HZX	1	Male	1	2		Proliferation stage	111.34	150.06	-38.72	0.74197	Bright red	ineffective	1	0	Plateau stage	129.2	149.83	-20.63	0.862311	dark red	Significantly effective			Plateau stage	124.31	131.75	-7.44	0.943529	normal	Significantly effective			Regression stage	144.65	155.76	-11.11	0.928672	normal	recovere		1
37	CSY	1	Female	4	2		Proliferation stage	108.98	157.98	-49	0.689834	Bright red	ineffective	1	0	Plateau stage	123.29	161.43	-38.14	0.763737	dark red	Significantly effective			Plateau stage	121.27	129.88	-8.61	0.933708	normal	Significantly effective			Regression stage	180.46	197.43	-16.97	0.914045	normal	recovere		1
38	CSY	2	Female	4	3		Proliferation stage	83.08	113.21	-30.13	0.733857	Bright red	ineffective	1	0	Plateau stage	91	120	-29	0.758333	red	effective			Plateau stage	95	110	-15	0.863636	dark red	Significantly effective			Regression stage	89.09	110.65	-21.56	0.805151	normal	recovere		1
39	ZXY	2	Female	2	2		Proliferation stage	133.33	170.98	-37.65	0.779799	Bright red	ineffective	1	0	Plateau stage	140	170	-30	0.823529	dark red	Significantly effective			Plateau stage	148.38	169.81	-21.43	0.8738	normal	Significantly effective			Regression stage	166.88	177.77	-10.89	0.938741	normal	recovere		1
40	ZX	0.5	Female	3	1		Proliferation stage	71.33	117.03	-45.7	0.609502	Bright red	ineffective	1	0	Plateau stage	120	165	-45	0.727273	dark red	Significantly effective			Plateau stage	112.33	155.18	-42.85	0.723869	red	effective			Regression stage	110.09	117.76	-7.67	0.934868	normal	recovere		1
41	ZYH	2	Female	2	1		Proliferation stage	103.33	158.79	-55.46	0.650734	Bright red	ineffective	1	0	Plateau stage	111	144	-33	0.770833	dark red	Significantly effective			Plateau stage	120	140	-20	0.857143	dark red	Significantly effective			Regression stage	150.67	168.94	-18.27	0.891855	normal	recovere		1
42	ZYX	8	Female	9	4		Proliferation stage	77.54	135.77	-58.23	0.571113	Bright red	ineffective	1	0	Plateau stage	83.18	133.63	-50.45	0.622465	Bright red	ineffective			Plateau stage	80	110	-30	0.727273	dark red	effective			Regression stage	89.65	100.76	-11.11	0.889738	normal	recovere		1
43	CJQ	3	Female	1	1		Proliferation stage	109.07	199.33	-90.26	0.547183	Bright red	ineffective	1	0	Proliferation stage	143.05	195.52	-52.47	0.731639	red	effective			Plateau stage	155	190	-35	0.815789	dark red	Significantly effective			Regression stage	109.66	120.76	-11.1	0.908082	normal	recovere		1
44	CJY	1	Female	3	1		Proliferation stage	66.54	132.43	-65.89	0.502454	Bright red	ineffective	1	0	Plateau stage	77	130	-53	0.592308	red	effective			Plateau stage	90	120	-30	0.75	dark red	effective			Regression stage	163.17	166.05	-2.88	0.982656	normal	recovere		1
45	CSQ	3	Female	3	1		Proliferation stage	70.07	155.21	-85.14	0.451453	Bright red	ineffective	1	0	Proliferation stage	71.93	137.41	-65.48	0.52347	Bright red	ineffective			Plateau stage	89.38	138.74	-49.36	0.644227	Bright red	effective			Regression stage	103.76	120.32	-16.56	0.862367	normal	recovere		1
46	CXY	2	Female	3	1		Proliferation stage	89.03	143.17	-54.14	0.621848	Bright red	ineffective	1	0	Proliferation stage	99.87	150	-50.13	0.6658	dark red	effective			Plateau stage	96	120	-24	0.8	dark red	Significantly effective			Regression stage	128.59	149.62	-21.03	0.859444	normal	recovere		1
47	CXY	2	Female	3	1		Proliferation stage	139.17	202.25	-63.08	0.688109	Bright red	ineffective	1	0	1	155.66	199.98	-44.32	0.778378	dark red	effective			Plateau stage	127	156	-29	0.814103	dark red	Significantly effective			Regression stage	188.65	210.87	-22.22	0.894627	normal	recovere		1
48	CYX	6	Female	8	2		Proliferation stage	182.29	220.13	-37.84	0.828102	red	ineffective	1	0	Plateau stage	190	220	-30	0.863636	recovere	Significantly effective			Plateau stage	137	155	-18	0.883871	recovere	Significantly effective			Regression stage	220.43	225.54	-5.11	0.977343	normal	recovere		1
49	DSY	1	Female	2	2		Proliferation stage	74.88	119.39	-44.51	0.627188	Bright red	ineffective	1	0	Plateau stage	80	118	-38	0.677966	red	effective			Plateau stage	82	115	-33	0.713043	red	effective			Regression stage	99.98	109.59	-9.61	0.91231	normal	recovere		1
50	FX	0.5	Female	3	3		Proliferation stage	90.98	132.04	-41.06	0.689034	Bright red	ineffective	1	0	Proliferation stage	100.98	133.78	-32.8	0.754821	red	effective			Plateau stage	109	143	-34	0.762238	red	effective			Regression stage	89.67	100.62	-10.95	0.891175	normal	recovere		1
51	GH	0.5	Female	3	2		Proliferation stage	73.63	115.09	-41.46	0.63976	Bright red	ineffective	1	0	Plateau stage	88.88	120	-31.12	0.740667	red	effective			Proliferation stage	107	137	-30	0.781022	red	effective			Regression stage	100.43	109.98	-9.55	0.913166	normal	recovere		1
52	GH	3	Female	5	2		Proliferation stage	110.23	170.32	-60.09	0.647194	Bright red	ineffective	1	0	Plateau stage	120.87	188.76	-67.89	0.640337	red	effective			Plateau stage	133	182	-49	0.730769	red	effective			Regression stage	147	160.8	-13.8	0.914179	normal	recovere		1
53	GH	2	Female	5	3		Proliferation stage	99.32	160.09	-60.77	0.620401	Bright red	ineffective	1	0	Proliferation stage	99.23	160.21	-60.98	0.619375	Bright red	ineffective			Plateau stage	104	156	-52	0.666667	Bright red	ineffective			Regression stage	161.67	167.51	-5.84	0.965136	normal	recovere		1
54	GYX	5	Female	10	2		Proliferation stage	87.78	160.99	-73.21	0.545251	Bright red	ineffective	1	0	Proliferation stage	99.76	155.98	-56.22	0.639569	red	effective			Plateau stage	107	152	-45	0.703947	red	effective			Regression stage	144.83	172.18	-27.35	0.841155	normal	recovere		1
55	HHJ	3	Male	1	3		Proliferation stage	55.65	120.65	-65	0.461252	Bright red	ineffective	1	0	Proliferation stage	60.32	120.01	-59.69	0.502625	Bright red	ineffective			Plateau stage	78	123	-45	0.634146	Bright red	ineffective			Regression stage	122.28	126.07	-3.79	0.969937	normal	recovere		1
56	HHJ	2	Male	3	2		Proliferation stage	60.32	109.98	-49.66	0.548463	Bright red	ineffective	1	0	Plateau stage	72.84	107.93	-35.09	0.674882	Bright red	effective			Plateau stage	75	102	-27	0.735294	red	effective			Regression stage	99.71	109.11	-9.4	0.913848	normal	recovere		1
57	HLN	5	Female	3	2		Proliferation stage	81.76	127.59	-45.83	0.640803	Bright red	ineffective	1	0	Plateau stage	99.74	130.76	-31.02	0.762771	red	effective			Plateau stage	103	127	-24	0.811024	dark red	Significantly effective			Regression stage	110.87	127.82	-16.95	0.867392	normal	recovere		1
58	HMX	2	Male	3	2		Plateau stage	110.33	140.54	-30.21	0.785043	Bright red	ineffective	1	0	Proliferation stage	120.06	124	-3.94	0.968226	normal	recovere			Plateau stage	118	122	-4	0.967213	normal	recovere			Regression stage	130.98	139.87	-8.89	0.936441	normal	recovere		1
59	HD	0.4	Female	5	1		Proliferation stage	70.58	112.08	-41.5	0.629729	Bright red	ineffective	1	0	Regression stage	80	110	-30	0.727273	red	effective			Plateau stage	85	109	-24	0.779817	dark red	Significantly effective			Regression stage	109.39	111.47	-2.08	0.98134	normal	recovere		1
60	WY	3	Female	2	2		Proliferation stage	129.76	158.78	-29.02	0.817231	red	ineffective	1	0	Plateau stage	130	150	-20	0.866667	dark red	Significantly effective			Plateau stage	125	148	-23	0.844595	dark red	Significantly effective			Regression stage	129.87	139.98	-10.11	0.927775	normal	recovere		1
61	ZJY	2	Female	3	3		Proliferation stage	88.34	160.23	-71.89	0.551332	Bright red	ineffective	1	0	Plateau stage	90	150	-60	0.6	red	effective			Plateau stage	93	143	-50	0.65035	red	effective			Regression stage	139.77	149.48	-9.71	0.935041	normal	recovere		1
62	ZJY	3	Male	4	3		Proliferation stage	90.23	144.23	-54	0.625598	Bright red	ineffective	1	0	Proliferation stage	109.02	127.855	-18.835	0.852685	dark red	Significantly effective			Plateau stage	126.84	143.062	-16.222	0.886609	red	effective			Regression stage	138.76	150.87	-12.11	0.919732	normal	recovere		1
63	ZXQ	3	Female	2	1		Proliferation stage	109.92	144.23	-34.31	0.762116	Bright red	ineffective	1	0	Plateau stage	110	130	-20	0.846154	dark red	Significantly effective			Plateau stage	143.35	172.477	-29.1275	0.831123	red	effective			Regression stage	139.98	149.61	-9.63	0.935633	normal	recovere		1
64	ZSY	3	Female	5	3		Proliferation stage	132.76	177.32	-44.56	0.748703	Bright red	ineffective	1	0	Plateau stage	154.23	161.183	-6.9525	0.956866	normal	recovere			Plateau stage	159	161.183	-2.1825	0.986459	normal	recovere			Regression stage	160.76	179.91	-19.15	0.893558	normal	recovere		1
65	ZBB	4	Female	1	3		Proliferation stage	68.78	96.77	-27.99	0.710757	Bright red	ineffective	1	0	Regression stage	70	90	-20	0.777778	red	effective			Plateau stage	73	88	-15	0.829545	dark red	Significantly effective			Regression stage	130.21	144.65	-14.44	0.900173	normal	recovere		1
66	YLKQ	1	Female	4	1		Proliferation stage	87.16	130.84	-43.68	0.666157	Bright red	ineffective	1	0	Plateau stage	136.13	169.032	-32.9025	0.805348	dark red	Significantly effective			Plateau stage	142	170	-28	0.835294	dark red	Significantly effective			Regression stage	149	162	-13	0.919753	normal	recovere
67	YXY	4	Female	1	2		Proliferation stage	90.06	118.588	-28.5275	0.759439	Bright red	ineffective	1	0	Plateau stage	90	110	-20	0.818182	dark red	Significantly effective			Plateau stage	91	108	-17	0.842593	dark red	Significantly effective			Regression stage	98	109	-11	0.899083	normal	recovere
68	YZX	3	Female	1	1		Proliferation stage	77.32	120.32	-43	0.64262	Bright red	ineffective	1	0	Plateau stage	81	111	-30	0.72973	red	effective			Regression stage	86	108	-22	0.796296	dark red	effective			Regression stage	150.15	151.678	-1.5275	0.989929	normal	recovere		1
69	YCL	0.5	Male	2	3		Proliferation stage	130.14	175.21	-45.07	0.742766	Bright red	ineffective	1	0	Plateau stage	140	171	-31	0.818713	dark red	Significantly effective			Plateau stage	144	168	-24	0.857143	dark red	Significantly effective			Regression stage	155	166	-11	0.933735	normal	recovere
70	XWY	5	Female	3	2		Proliferation stage	120.34	177.65	-57.31	0.677399	Bright red	ineffective	1	0	Plateau stage	130	173	-43	0.751445	red	effective			Plateau stage	138	168	-30	0.821429	dark red	Significantly effective			Regression stage	141.25	173.116	-31.866	0.815927	normal	recovere		1
71	XQR	2	Female	1	3		Proliferation stage	93.23	144.33	-51.1	0.64595	Bright red	ineffective	1	0	Plateau stage	101	144	-43	0.701389	red	effective			Plateau stage	103.29	136.79	-33.5	0.755099	dark red	effective			Regression stage	121.56	136.79	-15.23	0.888661	normal	recovere		1
72	WYP	6	Female	5	1		Proliferation stage	136.44	170.81	-34.37	0.798782	Bright red	ineffective	1	0	Plateau stage	144	163	-19	0.883436	dark red	Significantly effective			Plateau stage	147	158	-11	0.93038	normal	recovere			Regression stage	151	159	-8	0.949686	normal	recovere
73	WYN	3	Female	2	3		Proliferation stage	97.87	128.74	-30.87	0.760214	Bright red	ineffective	1	0	Plateau stage	102	125	-23	0.816	dark red	Significantly effective			Plateau stage	97	113	-16	0.858407	dark red	Significantly effective			Regression stage	109	119	-10	0.915966	normal	recovere
74	WYN	2	Female	4	2		Proliferation stage	60.12	133.33	-73.21	0.450911	Bright red	ineffective	1	0	Plateau stage	78.19	132.387	-54.1975	0.590615	Bright red	ineffective			Plateau stage	67	93	-26	0.72043	dark red	effective			Regression stage	71	81	-10	0.876543	normal	recovere
75	WLT	0.5	Male	5	1		Proliferation stage	110.32	150.66	-40.34	0.732245	Bright red	ineffective	1	0	Proliferation stage	120	155	-35	0.774194	red	effective			Plateau stage	127	152	-25	0.835526	dark red	Significantly effective			Regression stage	137.17	147.657	-10.4875	0.928974	normal	recovere		1
76	WJY	2	Female	6	2		Proliferation stage	120.32	166.23	-45.91	0.723816	Bright red	ineffective	1	0	Plateau stage	130	160	-30	0.8125	dark red	Significantly effective			Plateau stage	153.42	183.52	-30.1	0.835985	dark red	effective			Regression stage	151	170	-19	0.888235	normal	recovere
77	WFB	2	Male	2	1		Proliferation stage	50.54	125.32	-74.78	0.403288	Bright red	ineffective	1	0	Plateau stage	60	100	-40	0.6	red	effective			Plateau stage	77.6	128.225	-50.625	0.605186	Bright red	ineffective			Regression stage	88	103	-15	0.854369	normal	recovere
78	WWR	1	Male	3	1		Proliferation stage	67.32	145.32	-78	0.463254	Bright red	ineffective	1	0	Proliferation stage	77.93	135.93	-58	0.57331	Bright red	ineffective			Plateau stage	84.44	139.442	-55.0025	0.605554	Bright red	ineffective			Regression stage	98	111	-13	0.882883	normal	recovere
79	WZM	2	Male	4	3		Proliferation stage	112.62	163.977	-51.3575	0.686802	Bright red	ineffective	1	0	Plateau stage	78.33	119.638	-41.3075	0.654728	Bright red	ineffective			Plateau stage	92	122	-30	0.754098	dark red	effective			Regression stage	115	120	-5	0.958333	normal	recovere
80	ZTT	1	Female	1	1		Proliferation stage	83.23	109.11	-25.88	0.762808	Bright red	ineffective	1	0	Plateau stage	85	99	-14	0.858586	dark red	Significantly effective			Plateau stage	94	94.715	-0.715	0.992451	normal	normal			Regression stage	94	109	-15	0.862385	normal	recovere		1
81	PQF	3	Male	5	2		Proliferation stage	116.39	151.035	-34.645	0.770616	Bright red	ineffective	1	0	Plateau stage	135	159	-24	0.849057	dark red	Significantly effective			Plateau stage	142	161	-19	0.881988	dark red	Significantly effective			Regression stage	151	165	-14	0.915152	normal	recovere
82	PQF	2	Male	4	3		Proliferation stage	123.54	190.11	-66.57	0.649834	Bright red	ineffective	1	0	Plateau stage	172.36	195.72	-23.36	0.880646	red	Significantly effective			Plateau stage	177	192	-15	0.921875	normal	recovere			Regression stage	179	199	-20	0.899497	normal	recovere
83	LYG	2	Male	4	1		Proliferation stage	136.56	186.045	-49.485	0.734016	Bright red	ineffective	1	0	Plateau stage	139	172	-33	0.80814	dark red	Significantly effective			Plateau stage	148	168	-20	0.880952	dark red	Significantly effective			Regression stage	146	158	-12	0.924051	normal	recovere
84	LYG	3	Male	5	2		Proliferation stage	70.32	130.43	-60.11	0.53914	Bright red	ineffective	1	0	Plateau stage	93.35	116.765	-23.415	0.799469	dark red	effective			Plateau stage	103.62	126.78	-23.16	0.817321	red	effective			Regression stage	122	134	-12	0.910448	normal	recovere
85	LG	3	Male	6	3		Proliferation stage	79.93	116.688	-36.7575	0.684992	Bright red	ineffective	1	0	Plateau stage	85	125	-40	0.68	red	effective			Plateau stage	91	124	-33	0.733871	red	effective			Regression stage	109	121	-12	0.900826	normal	recovere
86	LG	4	Female	3	2		Proliferation stage	120.43	173.32	-52.89	0.694842	Bright red	ineffective	1	0	Plateau stage	144.23	161.5	-17.27	0.893065	dark red	effective			Plateau stage	145	161	-16	0.900621	normal	recovere			Regression stage	138	155	-17	0.890323	normal	recovere
87	LYX	1	Female	6	3		Proliferation stage	121.42	151.25	-29.83	0.802777	Bright red	ineffective	1	0	Plateau stage	112.13	134.65	-22.52	0.832752	dark red	effective			Plateau stage	118	134	-16	0.880597	dark red	Significantly effective			Regression stage	122	132	-10	0.924242	normal	recovere
88	LXY	5	Female	6	2		Proliferation stage	100.86	149.1	-48.24	0.676459	Bright red	ineffective	1	0	Plateau stage	113	151	-38	0.748344	red	effective			Plateau stage	121	155	-34	0.780645	dark red	effective			Regression stage	125	153	-28	0.816993	normal	recovere
89	LX	5	Female	1	1		Proliferation stage	65.32	140.43	-75.11	0.465143	Bright red	ineffective	1	0	Proliferation stage	77	137	-60	0.562044	red	effective			Plateau stage	87.6	130.882	-43.2825	0.669303	Bright red	ineffective			Regression stage	109	121	-12	0.900826	normal	recovere		1
90	LQH	4	Male	7	2		Proliferation stage	121.87	188.57	-66.7	0.646285	Bright red	ineffective	1	0	Proliferation stage	130	180	-50	0.722222	red	effective			Plateau stage	137	180	-43	0.761111	dark red	effective			Regression stage	138	155	-17	0.890323	normal	recovere		1
91	LJY	3	Female	1	2		Proliferation stage	100.32	140.43	-40.11	0.714377	Bright red	ineffective	1	0	Plateau stage	111	144	-33	0.770833	red	effective			Plateau stage	119	145	-26	0.82069	dark red	effective			Regression stage	122.05	131.35	-9.3	0.929197	normal	recovere		1
92	ZXR	3	Male	8	2		Proliferation stage	51.76	113.01	-61.25	0.458013	Bright red	ineffective	1	0	Plateau stage	66	113	-47	0.584071	red	ineffective			Plateau stage	77	111	-34	0.693694	red	effective			Regression stage	88	91	-3	0.967033	normal	recovere
93	LYN	3	Female	6	1		Proliferation stage	69.59	101.056	-31.466	0.688628	Bright red	ineffective	1	0	Plateau stage	78	109	-31	0.715596	red	effective			Proliferation stage	89	107	-18	0.831776	dark red	effective			Regression stage	101	109	-8	0.926606	normal	recovere
94	LYX	5	Female	10	2		Proliferation stage	84.45	140.196	-55.7465	0.602369	Bright red	ineffective	1	0	Plateau stage	89	146	-57	0.609589	red	effective			Plateau stage	96	133	-37	0.721805	red	effective			Regression stage	98	109	-11	0.899083	normal	recovere
95	LXW	2	Female	3	1		Proliferation stage	120.45	170.32	-49.87	0.707198	Bright red	ineffective	1	0	Proliferation stage	119	152	-33	0.782895	red	effective			Plateau stage	144.27	159.37	-15.1	0.905252	normal	Significantly effective			Regression stage	144.62	156.68	-12.06	0.923028	normal	recovere		1
96	LXW	2	Female	2	3		Proliferation stage	77.73	95.84	-18.11	0.811039	red	ineffective	1	0	Proliferation stage	82	96	-14	0.854167	dark red	Significantly effective			Plateau stage	88	98	-10	0.897959	normal	recovere			Regression stage	92	96	-4	0.958333	normal	recovere
97	LXW	2	Female	4	3		Proliferation stage	60.45	88.43	-27.98	0.683592	Bright red	ineffective	1	0	Regression stage	70	95	-25	0.736842	red	effective			Plateau stage	70.58	86.73	-16.15	0.81379	red	effective			Regression stage	74.58	84.73	-10.15	0.880208	normal	recovere
98	LGP	3	Male	5	1		Proliferation stage	120.43	150.43	-30	0.800572	red	ineffective	1	0	Plateau stage	132.85	142.045	-9.195	0.935267	normal	recovere			Plateau stage	136.85	140.045	-3.195	0.977186	normal	recovere			Regression stage	133	143	-10	0.93007	normal	recovere
99	LZH	2	Male	5	1		Proliferation stage	104.65	150.44	-45.79	0.695626	Bright red	ineffective	1	0	Regression stage	119.45	146.82	-27.37	0.813581	red	effective			Plateau stage	127	155	-28	0.819355	normal	effective			Regression stage	131	153	-22	0.856209	normal	recovere
100	JSY	1	Female	4	2		Proliferation stage	89.48	160.43	-70.95	0.557751	Bright red	ineffective	1	0	Plateau stage	99	155	-56	0.63871	red	ineffective			Plateau stage	124.39	153.69	-29.3	0.809356	red	effective			Regression stage	121	133	-12	0.909774	normal	recovere
101	HJX	2	Female	8	1		Proliferation stage	99.51	127.71	-28.2	0.779187	dark red	ineffective	1	0	Proliferation stage	105	155	-50	0.677419	red	ineffective			Plateau stage	109	153	-44	0.712418	dark red	effective			Regression stage	129.44	151	-21.56	0.857219	normal	recovere
102	HR	0.3	Male	2	1		Proliferation stage	50.97	95.03	-44.06	0.536357	Bright red	ineffective	1	0	Proliferation stage	59	91	-32	0.648352	red	effective			Plateau stage	63	89	-26	0.707865	dark red	effective			Regression stage	75	87	-12	0.862069	normal	recovere
103	HSY	0.5	Female	3	1		Proliferation stage	89.1	139.97	-50.87	0.636565	Bright red	ineffective	1	0	Plateau stage	99	136	-37	0.727941	red	effective			Plateau stage	103	134	-31	0.768657	dark red	effective			Regression stage	121	132	-11	0.916667	normal	recovere
104	HXY	3	Female	5	1		Proliferation stage	89.87	140.43	-50.56	0.639963	Bright red	ineffective	1	0	Plateau stage	99	131	-32	0.755725	red	effective			Plateau stage	103	129	-26	0.79845	dark red	effective			Regression stage	125.71	131.15	-5.44	0.958521	normal	recovere		1
105	HXY	1	Male	3	2		Proliferation stage	65.23	160.54	-95.31	0.406316	Bright red	ineffective	1	0	Plateau stage	102	135	-33	0.755556	red	effective			Plateau stage	106	133	-27	0.796992	dark red	effective			Regression stage	113.95	128.82	-14.87	0.884568	normal	recovere		1
106	HXL	2	Male	2	2		Proliferation stage	109.63	157.76	-48.13	0.694916	Bright red	ineffective	1	0	Plateau stage	123	160	-37	0.76875	red	effective			Plateau stage	127	158	-31	0.803797	dark red	effective			Regression stage	149.09	157.65	-8.56	0.945703	normal	recovere		1
107	HYC	1	Male	9	3		Proliferation stage	100.43	160.21	-59.78	0.626865	Bright red	ineffective	1	0	Plateau stage	131	170	-39	0.770588	red	effective			Plateau stage	134.42	158.59	-24.17	0.847594	dark red	effective			Regression stage	177.09	183.21	-6.12	0.966596	normal	recovere		1
108	HYB	3	Female	1	1		Proliferation stage	109.37	170.44	-61.07	0.641692	Bright red	ineffective	1	0	Plateau stage	109	150	-41	0.726667	red	effective			Plateau stage	113	148	-35	0.763514	dark red	effective			Regression stage	181.47	181.59	-0.12	0.999339	normal	recovere		1
109	HMS	2	Male	6	1		Proliferation stage	104.2	158.25	-54.05	0.658452	Bright red	ineffective	1	0	Plateau stage	119	163	-44	0.730061	red	effective			Plateau stage	123	161	-38	0.763975	dark red	effective			Regression stage	149.17	159.09	-9.92	0.937645	normal	recovere		1
110	HZH	1	Female	2	1		Proliferation stage	82.45	119.95	-37.5	0.68737	Bright red	ineffective	1	0	Plateau stage	99	121	-22	0.818182	dark red	effective			Plateau stage	103	119	-16	0.865546	dark red	effective			Regression stage	110.87	120.09	-9.22	0.923224	normal	recovere		1
111	HZT	3	Male	10	3		Proliferation stage	133.57	172.56	-38.99	0.77405	red	ineffective	1	0	Plateau stage	154	183	-29	0.84153	dark red	Significantly effective			Plateau stage	158	181	-23	0.872928	dark red	effective			Regression stage	166.19	177.54	-11.35	0.936071	normal	recovere		1
112	BHC	4	Male	3	3		Proliferation stage	113	167	-54	0.676647	red	ineffective			Plateau stage	122	159	-37	0.767296	red	effective			Plateau stage	126	157	-31	0.802548	dark red	effective			Regression stage	130	147	-17	0.884354	normal	recovere
113	ZJL	3	Female	3	3		Proliferation stage	116	155	-39	0.748387	red	ineffective			Plateau stage	107	136	-29	0.786765	red	Significantly effective			Plateau stage	111	134	-23	0.828358	dark red	effective			Regression stage	115	131	-16	0.877863	normal	recovere
114	ZJL	2	Female	3	3		Proliferation stage	150	198	-48	0.757576	red	ineffective			Plateau stage	159	188	-29	0.845745	dark red	Significantly effective			Plateau stage	175	218	-43	0.802752	dark red	effective			Regression stage	179	199	-20	0.899497	normal	recovere
115	ZJQ	10	Female	10	2		Proliferation stage	105	170	-65	0.617647	Bright red	ineffective			Plateau stage	118	168	-50	0.702381	red	effective			Plateau stage	126	161	-35	0.782609	dark red	effective			Regression stage	130	148	-18	0.878378	normal	recovere
116	ZS	3	Female	4	2		Proliferation stage	66	113	-47	0.584071	Bright red	ineffective			Plateau stage	76	109	-33	0.697248	red	effective			Plateau stage	98	111	-13	0.882883	dark red	effective			Regression stage	102	114	-12	0.894737	normal	recovere
117	ZT	4	Female	2	2		Proliferation stage	150	230	-80	0.652174	Bright red	ineffective			Proliferation stage	169	219	-50	0.771689	red	effective			Plateau stage	132	154	-22	0.857143	dark red	Significantly effective			Regression stage	136	151	-15	0.900662	normal	recovere
118	ZT	2	Female	2	3		Proliferation stage	140	228	-88	0.614035	Bright red	ineffective			Plateau stage	159	227	-68	0.700441	red	effective			Plateau stage	139	181	-42	0.767956	dark red	Significantly effective			Regression stage	143	161	-18	0.888199	normal	recovere
119	ZXT	3	Female	2	1		Proliferation stage	116	170	-54	0.682353	Bright red	ineffective			Plateau stage	128	168	-40	0.761905	red	effective			Plateau stage	144	166	-22	0.86747	dark red	Significantly effective			Regression stage	148	158	-10	0.936709	normal	recovere
120	CJH	3	Female	3	3		Proliferation stage	137	222	-85	0.617117	Bright red	ineffective			Proliferation stage	149	192	-43	0.776042	red	effective			Plateau stage	166	190	-24	0.873684	dark red	Significantly effective			Regression stage	131	147	-16	0.891156	normal	recovere
121	CSH	4	Female	3	2		Proliferation stage	129	233	-104	0.553648	Bright red	ineffective			Plateau stage	142	212	-70	0.669811	red	effective			Plateau stage	176	196	-20	0.897959	dark red	Significantly effective			Regression stage	177	197	-20	0.898477	normal	recovere
122	CXY	3	Female	4	3		Proliferation stage	144	191	-47	0.753927	red	ineffective			Plateau stage	158	199	-41	0.79397	dark red	Significantly effective			Plateau stage	177	199	-22	0.889447	dark red	Significantly effective			Regression stage	181	197	-16	0.918782	normal	recovere
123	CXY	4	Female	3	3		Proliferation stage	137	183	-46	0.748634	red	ineffective			Plateau stage	142	179	-37	0.793296	dark red	Significantly effective			Plateau stage	152	177	-25	0.858757	dark red	Significantly effective			Regression stage	156	175	-19	0.891429	normal	recovere
124	CYJ	2	Male	2	3		Proliferation stage	67	107	-40	0.626168	Bright red	ineffective			Plateau stage	84	112	-28	0.75	red	Significantly effective			Plateau stage	98	112	-14	0.875	dark red	Significantly effective			Regression stage	102	110	-8	0.927273	normal	recovere
125	CCYJ	2	Male	2	1		Proliferation stage	138	201	-63	0.686567	Bright red	ineffective			Plateau stage	148	192	-44	0.770833	red	Significantly effective			Plateau stage	146	187	-41	0.780749	dark red	Significantly effective			Regression stage	150	185	-35	0.810811	normal	recovere
126	CYT	2	Female	2	1		Proliferation stage	166	230	-64	0.721739	dark red	ineffective			Plateau stage	182	226	-44	0.80531	red	effective			Plateau stage	164	218	-54	0.752294	dark red	effective			Regression stage	189	216	-27	0.875	normal	recovere
127	FLYZN	3	Female	2	1		Proliferation stage	71	123	-52	0.577236	Bright red	ineffective			Plateau stage	83	114	-31	0.72807	red	ineffective			Plateau stage	87	112	-25	0.776786	dark red	Significantly effective			Regression stage	91	110	-19	0.827273	normal	recovere
128	FCX	2	Female	3	1		Proliferation stage	120	233	-113	0.515021	Bright red	ineffective			Plateau stage	149	216	-67	0.689815	red	effective			Plateau stage	128	153	-25	0.836601	dark red	effective			Regression stage	132	151	-19	0.874172	normal	recovere
129	GJ	3	Female	3	3		Proliferation stage	117	229	-112	0.510917	Bright red	ineffective			Proliferation stage	151	190	-39	0.794737	red	effective			Plateau stage	152	178	-26	0.853933	dark red	Significantly effective			Regression stage	156	176	-20	0.886364	normal	recovere
130	GXR	4	Female	2	2		Proliferation stage	141	222	-81	0.635135	Bright red	ineffective			Plateau stage	144	209	-65	0.688995	red	ineffective			Plateau stage	144	188	-44	0.765957	dark red	effective			Regression stage	148	164	-16	0.902439	normal	recovere
131	GYX	3	Female	3	3		Proliferation stage	87	176	-89	0.494318	Bright red	ineffective			Proliferation stage	98	159	-61	0.616352	Bright red	ineffective			Plateau stage	112	138	-26	0.811594	dark red	effective			Regression stage	199	211	-12	0.943128	normal	recovere
132	HC	3	Male	3	4		Proliferation stage	93	190	-97	0.489474	Bright red	ineffective			Plateau stage	109	176	-67	0.619318	Bright red	ineffective			Plateau stage	147	188	-41	0.781915	dark red	effective			Regression stage	159	171	-12	0.929825	normal	recovere
133	HJZ	4	Female	3	3		Proliferation stage	65	144	-79	0.451389	Bright red	ineffective			Proliferation stage	88	132	-44	0.666667	Bright red	ineffective			Plateau stage	99	121	-22	0.818182	dark red	Significantly effective			Regression stage	182	196	-14	0.928571	normal	recovere
134	HC	3	Female	2	2		Proliferation stage	48	100	-52	0.48	Bright red	ineffective			Plateau stage	107	157	-50	0.681529	red	ineffective			Plateau stage	128	151	-23	0.847682	dark red	Significantly effective			Regression stage	144	158	-14	0.911392	normal	recovere
135	HQM	3	Male	3	3		Proliferation stage	46	103	-57	0.446602	Bright red	ineffective			Plateau stage	65	99	-34	0.656566	Bright red	ineffective			Plateau stage	150	181	-31	0.828729	dark red	effective			Regression stage	141	157	-16	0.898089	normal	recovere
136	HSC	2	Female	2	2		Proliferation stage	64	138	-74	0.463768	Bright red	ineffective			Proliferation stage	61	102	-41	0.598039	Bright red	ineffective			Plateau stage	73	100	-27	0.73	dark red	effective			Regression stage	87	98	-11	0.887755	normal	recovere
137	HY	2	Female	3	2		Proliferation stage	54	109	-55	0.495413	Bright red	ineffective			Proliferation stage	142	202	-60	0.70297	red	ineffective			Plateau stage	156	200	-44	0.78	dark red	effective			Regression stage	164	178	-14	0.921348	normal	recovere
138	KXN	1	Male	3	2		Proliferation stage	37	87	-50	0.425287	Bright red	ineffective			Plateau stage	48	79	-31	0.607595	Bright red	ineffective			Plateau stage	58	77	-19	0.753247	dark red	effective			Regression stage	102	118	-16	0.864407	normal	recovere
139	LML	2	Female	3	2		Proliferation stage	87	155	-68	0.56129	Bright red	ineffective			Plateau stage	86	120	-34	0.716667	red	ineffective			Plateau stage	94	118	-24	0.79661	dark red	effective			Regression stage	95	106	-11	0.896226	normal	recovere
140	LRX	4	Female	3	3		Proliferation stage	76	140	-64	0.542857	Bright red	ineffective			Plateau stage	94	165	-71	0.569697	red	ineffective			Plateau stage	97	133	-36	0.729323	dark red	effective			Regression stage	109	121	-12	0.900826	normal	recovere
141	LTY	3	Female	3	2		Proliferation stage	59	98	-39	0.602041	Bright red	ineffective			Plateau stage	89	125	-36	0.712	red	ineffective			Plateau stage	88	112	-24	0.785714	dark red	effective			Regression stage	97	110	-13	0.881818	normal	recovere
142	LYH	1	Male	2	2		Proliferation stage	102	153	-51	0.666667	Bright red	ineffective			Plateau stage	109	148	-39	0.736486	red	effective			Plateau stage	121	146	-25	0.828767	dark red	Significantly effective			Regression stage	133	144	-11	0.923611	normal	recovere
143	LLC	1	Male	2	3		Proliferation stage	98	150	-52	0.653333	Bright red	ineffective			Plateau stage	112	157	-45	0.713376	red	ineffective			Plateau stage	133	152	-19	0.875	dark red	Significantly effective			Regression stage	137	144	-7	0.951389	normal	recovere
144	LTZ	2	Female	4	3		Proliferation stage	76	160	-84	0.475	Bright red	ineffective			Plateau stage	89	138	-49	0.644928	red	effective			Plateau stage	101	131	-30	0.770992	dark red	effective			Regression stage	149	168	-19	0.886905	normal	recovere
145	LJT	3	Male	2	3		Proliferation stage	78	144	-66	0.541667	Bright red	ineffective			Plateau stage	141	194	-53	0.726804	red	ineffective			Plateau stage	166	189	-23	0.878307	dark red	Significantly effective			Regression stage	176	188	-12	0.93617	normal	recovere
146	LZY	2	Female	2	2		Proliferation stage	109	221	-112	0.493213	Bright red	ineffective			Plateau stage	121	201	-80	0.60199	Bright red	ineffective			Plateau stage	146	167	-21	0.874251	dark red	Significantly effective			Regression stage	151	165	-14	0.915152	normal	recovere
147	LSY	3	Female	7	2		Proliferation stage	126	173	-47	0.728324	red	ineffective			Proliferation stage	138	169	-31	0.816568	dark red	Significantly effective			Plateau stage	155	175	-20	0.885714	dark red	Significantly effective			Regression stage	163	179	-16	0.910615	normal	recovere
148	SYH	2	Male	3	3		Proliferation stage	108	198	-90	0.545455	Bright red	ineffective			Plateau stage	196	237	-41	0.827004	dark red	effective			Plateau stage	188	217	-29	0.866359	dark red	Significantly effective			Regression stage	199	221	-22	0.900452	normal	recovere
149	SCH	3	Male	2	1		Proliferation stage	87	188	-101	0.462766	Bright red	ineffective			Plateau stage	109	183	-74	0.595628	Bright red	ineffective			Plateau stage	148	181	-33	0.81768	dark red	Significantly effective			Regression stage	204	215	-11	0.948837	normal	recovere
150	WYZ	2	Female	3	2		Proliferation stage	68	130	-62	0.523077	Bright red	ineffective			Proliferation stage	79	116	-37	0.681034	red	effective			Plateau stage	99	114	-15	0.868421	dark red	effective			Regression stage	170	186	-16	0.913978	normal	recovere
151	XSY	3	Female	3	2		Proliferation stage	65	98	-33	0.663265	Bright red	ineffective			Plateau stage	86	104	-18	0.826923	dark red	Significantly effective			Plateau stage	170	200	-30	0.85	dark red	Significantly effective			Regression stage	181	198	-17	0.914141	normal	recovere
152	XY	3	Female	2	2		Proliferation stage	109	206	-97	0.529126	Bright red	ineffective			Plateau stage	157	193	-36	0.813472	red	effective			Plateau stage	166	191	-25	0.86911	dark red	Significantly effective			Regression stage	173	189	-16	0.915344	normal	recovere
153	XYQ	4	Female	2	3		Proliferation stage	65	99	-34	0.656566	Bright red	ineffective			Plateau stage	92	117	-25	0.786325	dark red	effective			Plateau stage	109	115	-6	0.947826	normal	recovere			Regression stage	194	212	-18	0.915094	normal	recovere
154	XYH	3	Female	3	2		Proliferation stage	77	131	-54	0.587786	Bright red	ineffective			Plateau stage	98	141	-43	0.695035	red	effective			Plateau stage	118	139	-21	0.848921	dark red	Significantly effective			Regression stage	121	139	-18	0.870504	normal	recovere
155	YSY	2	Male	3	3		Proliferation stage	76	130	-54	0.584615	Bright red	ineffective			Proliferation stage	101	132	-31	0.765152	red	effective			Plateau stage	111	130	-19	0.853846	dark red	Significantly effective			Regression stage	181	198	-17	0.914141	normal	recovere
156	ZZT	4	Female	2	3		Proliferation stage	83	166	-83	0.5	Bright red	ineffective			Plateau stage	98	151	-53	0.649007	red	ineffective			Plateau stage	168	208	-40	0.807692	dark red	effective			Regression stage	188	209	-21	0.899522	normal	recovere
157	ZLY	3	Female	2	2		Proliferation stage	81	188	-107	0.430851	Bright red	ineffective			Plateau stage	103	182	-79	0.565934	Bright red	ineffective			Plateau stage	120	167	-47	0.718563	dark red	effective			Regression stage	196	201	-5	0.975124	normal	recovere
158	ZQH	3	Male	3	2		Proliferation stage	159	224	-65	0.709821	red	ineffective			Proliferation stage	172	219	-47	0.785388	dark red	effective			Plateau stage	166	198	-32	0.838384	dark red	Significantly effective			Regression stage	176	198	-22	0.888889	normal	recovere
159	ZYJ	4	Male	3	3		Proliferation stage	120	221	-101	0.542986	Bright red	ineffective			Plateau stage	108	165	-57	0.654545	Bright red	effective			Plateau stage	129	163	-34	0.791411	dark red	effective			Regression stage	198	208	-10	0.951923	normal	recovere
160	ZYN	3	Female	2	3		Proliferation stage	109	211	-102	0.516588	Bright red	ineffective			Plateau stage	99	166	-67	0.596386	Bright red	ineffective			Plateau stage	120	164	-44	0.731707	dark red	effective			Regression stage	152	162	-10	0.938272	normal	recovere
161	ZXM	3	Female	2	3		Proliferation stage	121	222	-101	0.545045	Bright red	ineffective			Proliferation stage	109	177	-68	0.615819	red	ineffective			Plateau stage	180	216	-36	0.833333	dark red	effective			Regression stage	199	219	-20	0.908676	normal	recovere
162	ZSY	4	Female	3	2		Proliferation stage	150	203	-53	0.738916	red	ineffective			Plateau stage	162	219	-57	0.739726	red	effective			Plateau stage	188	222	-34	0.846847	dark red	Significantly effective			Regression stage	152	157	-5	0.968153	normal	recovere
163	ZSW	1	Male	3	3		Proliferation stage	93	177	-84	0.525424	Bright red	ineffective			Plateau stage	109	167	-58	0.652695	red	ineffective			Plateau stage	128	177	-49	0.723164	dark red	effective			Regression stage	189	200	-11	0.945	normal	recovere
164	ZYH	1	Female	2	3		Proliferation stage	146	209	-63	0.698565	Bright red	ineffective			Plateau stage	149	199	-50	0.748744	red	effective			Plateau stage	185	220	-35	0.840909	dark red	effective			Regression stage	189	218	-29	0.866972	normal	recovere
165	ATT	2	Male	2	3		Proliferation stage	90	170	-80	0.529412	Bright red	ineffective			Plateau stage	136	182	-46	0.747253	red	effective			Plateau stage	144	178	-34	0.808989	dark red	effective			Regression stage	148	176	-28	0.840909	normal	recovere
166	BLL	5	Female	3	3		Proliferation stage	70	131	-61	0.534351	Bright red	ineffective			Proliferation stage	80	126	-46	0.634921	red	effective			Plateau stage	88	120	-32	0.733333	dark red	effective			Regression stage	92	109	-17	0.844037	normal	recovere
167	CDD	1	Female	3	3		Proliferation stage	100	171	-71	0.584795	Bright red	ineffective			Plateau stage	109	166	-57	0.656627	red	effective			Plateau stage	115	161	-46	0.714286	dark red	effective			Regression stage	144	159	-15	0.90566	normal	recovere
168	DLL	1	Female	3	2		Proliferation stage	100	150	-50	0.666667	Bright red	ineffective			Proliferation stage	109	147	-38	0.741497	red	effective			Plateau stage	120	142	-22	0.84507	dark red	Significantly effective			Regression stage	124	140	-16	0.885714	normal	recovere
169	TJJ	5	Male	4	2		Proliferation stage	85	142	-57	0.598592	Bright red	ineffective			Plateau stage	99	139	-40	0.71223	red	effective			Plateau stage	111	137	-26	0.810219	dark red	Significantly effective			Regression stage	115	135	-20	0.851852	normal	recovere
170	PY	5	Male	4	2		Proliferation stage	77	120	-43	0.641667	Bright red	ineffective			Plateau stage	98	133	-35	0.736842	red	effective			Plateau stage	114	131	-17	0.870229	dark red	Significantly effective			Regression stage	117	127	-10	0.92126	normal	recovere
171	PZL	3	Female	3	3		Proliferation stage	81	160	-79	0.50625	Bright red	ineffective			Plateau stage	109	172	-63	0.633721	red	effective			Plateau stage	140	170	-30	0.823529	dark red	effective			Regression stage	155	188	-33	0.824468	normal	recovere
172	SNE	3	Male	4	2		Proliferation stage	73	133	-60	0.548872	Bright red	ineffective			Plateau stage	79	126	-47	0.626984	red	effective			Plateau stage	83	123	-40	0.674797	red	effective			Regression stage	144	159	-15	0.90566	normal	recovere
173	WR	4	Male	4	1		Proliferation stage	110	163	-53	0.674847	Bright red	ineffective			Plateau stage	92	144	-52	0.638889	red	effective			Plateau stage	108	147	-39	0.734694	red	effective			Regression stage	112	122	-10	0.918033	normal	recovere
174	WZS	3	Female	3	2		Proliferation stage	117	160	-43	0.73125	red	ineffective			Proliferation stage	98	133	-35	0.736842	red	effective			Plateau stage	109	141	-32	0.77305	dark red	effective			Regression stage	128	139	-11	0.920863	normal	recovere
175	WZY	1	Female	4	1		Proliferation stage	73	120	-47	0.608333	Bright red	ineffective			Plateau stage	149	183	-34	0.814208	dark red	effective			Plateau stage	157	174	-17	0.902299	normal	recovere			Regression stage	161	172	-11	0.936047	normal	recovere
176	DYX	10	Female	3	3		Proliferation stage	114	182	-68	0.626374	Bright red	ineffective			Plateau stage	139	165	-26	0.842424	dark red	effective			Plateau stage	144	162	-18	0.888889	dark red	Significantly effective			Regression stage	148	160	-12	0.925	normal	recovere
177	HQM	2	Male	3	2		Proliferation stage	82	120	-38	0.683333	Bright red	ineffective			Plateau stage	164	200	-36	0.82	red	effective			Plateau stage	176	198	-22	0.888889	dark red	Significantly effective			Regression stage	180	196	-16	0.918367	normal	recovere
178	XLX	2	Female	7	4		Proliferation stage	89	144	-55	0.618056	Bright red	ineffective			Plateau stage	110	163	-53	0.674847	red	ineffective			Plateau stage	114	161	-47	0.708075	red	effective			Regression stage	141	159	-18	0.886792	normal	recovere
179	XLX	2	Male	7	2		Proliferation stage	54	99	-45	0.545455	Bright red	ineffective			Plateau stage	134	160	-26	0.8375	dark red	effective			Plateau stage	138	158	-20	0.873418	dark red	Significantly effective			Regression stage	142	156	-14	0.910256	normal	recovere
180	XMM	3	Female	3	3		Proliferation stage	73	155	-82	0.470968	Bright red	ineffective			Plateau stage	59	92	-33	0.641304	red	effective			Plateau stage	63	90	-27	0.7	dark red	effective			Regression stage	171	176	-5	0.971591	normal	recovere
181	XYT	3	Female	3	2		Proliferation stage	128	185	-57	0.691892	Bright red	ineffective			Proliferation stage	99	144	-45	0.6875	red	effective			Plateau stage	103	142	-39	0.725352	dark red	effective			Regression stage	133	138	-5	0.963768	normal	recovere
182	XMZ	4	Male	2	2		Proliferation stage	83	109	-26	0.761468	red	ineffective			Proliferation stage	138	178	-40	0.775281	dark red	effective			Plateau stage	128	145	-17	0.882759	dark red	Significantly effective			Regression stage	132	143	-11	0.923077	normal	recovere
183	XSW	1	Female	2	1		Proliferation stage	45	88	-43	0.511364	Bright red	ineffective			Plateau stage	99	144	-45	0.6875	red	effective			Plateau stage	103	140	-37	0.735714	dark red	effective			Regression stage	126	141	-15	0.893617	normal	recovere
184	XW	2	Male	3	3		Proliferation stage	49	76	-27	0.644737	Bright red	ineffective			Proliferation stage	87	109	-22	0.798165	dark red	effective			Plateau stage	146	174	-28	0.83908	dark red	Significantly effective			Regression stage	150	172	-22	0.872093	normal	Significantly effective
185	XWH	4	Female	2	1		Proliferation stage	58	88	-30	0.659091	Bright red	ineffective			Plateau stage	57	80	-23	0.7125	red	effective			Plateau stage	93	118	-25	0.788136	red	effective			Regression stage	97	116	-19	0.836207	normal	Significantly effective
186	XWH	2	Female	2	3		Proliferation stage	69	99	-30	0.69697	Bright red	ineffective			Plateau stage	65	83	-18	0.783133	dark red	effective			Plateau stage	133	162	-29	0.820988	red	effective			Regression stage	137	160	-23	0.85625	normal	Significantly effective
187	XWY	3	Female	2	2		Proliferation stage	83	230	-147	0.36087	Bright red	ineffective			Plateau stage	54	77	-23	0.701299	red	effective			Plateau stage	58	75	-17	0.773333	dark red	effective			Regression stage	62	73	-11	0.849315	normal	Significantly effective
188	XZZ	2	Female	2	2		Proliferation stage	153	255	-102	0.6	Bright red	ineffective			Plateau stage	112	155	-43	0.722581	red	effective			Plateau stage	116	153	-37	0.75817	red	effective			Regression stage	120	129	-9	0.930233	normal	recovere
189	XZZ	4	Female	2	3		Proliferation stage	117	164	-47	0.713415	red	ineffective			Plateau stage	177	255	-78	0.694118	red	effective			Plateau stage	181	253	-72	0.715415	red	effective			Regression stage	185	199	-14	0.929648	normal	recovere
190	XZH	3	Male	2	2		Proliferation stage	67	111	-44	0.603604	Bright red	ineffective			Proliferation stage	117	164	-47	0.713415	red	effective			Plateau stage	115	139	-24	0.827338	dark red	Significantly effective			Regression stage	119	137	-18	0.868613	normal	Significantly effective
191	XZH	3	Female	3	2		Proliferation stage	78	127	-49	0.614173	Bright red	ineffective			Plateau stage	67	111	-44	0.603604	red	ineffective			Plateau stage	71	109	-38	0.651376	red	effective			Regression stage	75	87	-12	0.862069	normal	Significantly effective
192	XYH	3	Female	8	3		Plateau stage	92	137	-45	0.671533	red	ineffective			Plateau stage	78	127	-49	0.614173	red	ineffective			Plateau stage	82	125	-43	0.656	red	effective			Regression stage	86	99	-13	0.868687	normal	Significantly effective
193	XZQ	3	Female	3	1		Proliferation stage	88	144	-56	0.611111	Bright red	ineffective			Plateau stage	109	141	-32	0.77305	dark red	effective			Plateau stage	113	139	-26	0.81295	dark red	Significantly effective			Regression stage	131	157	-26	0.834395	normal	Significantly effective
194	XZQ	4	Female	3	3		Proliferation stage	79	155	-76	0.509677	Bright red	ineffective			Plateau stage	83	129	-46	0.643411	red	effective			Plateau stage	87	127	-40	0.685039	red	effective			Regression stage	147	150	-3	0.98	normal	recovere
195	YWH	2	Male	3	3		Proliferation stage	58	98	-40	0.591837	Bright red	ineffective			Proliferation stage	68	109	-41	0.623853	red	effective			Plateau stage	72	107	-35	0.672897	red	effective			Regression stage	202	234	-32	0.863248	normal	recovere
196	YCQ	2	Female	3	2		Proliferation stage	68	121	-53	0.561983	Bright red	ineffective			Proliferation stage	86	118	-32	0.728814	red	effective			Plateau stage	90	116	-26	0.775862	red	effective			Regression stage	99	109	-10	0.908257	normal	recovere
197	RSH	2	Male	3	1		Proliferation stage	65	177	-112	0.367232	Bright red	ineffective			Plateau stage	121	152	-31	0.796053	dark red	effective			Plateau stage	125	150	-25	0.833333	dark red	Significantly effective			Regression stage	126	133	-7	0.947368	normal	recovere
198	YXY	1	Female	3	1		Proliferation stage	56	99	-43	0.565657	Bright red	ineffective			Plateau stage	67	109	-42	0.614679	red	effective			Plateau stage	71	107	-36	0.663551	red	effective			Regression stage	130	138	-8	0.942029	normal	recovere
199	LHH	2	Male	3	2		Proliferation stage	65	115	-50	0.565217	Bright red	ineffective			Plateau stage	76	109	-33	0.697248	red	effective			Plateau stage	137	168	-31	0.815476	dark red	effective			Regression stage	144	155	-11	0.929032	normal	recovere
200	ZRZ	4	Female	8	3		Proliferation stage	87	148	-61	0.587838	Bright red	ineffective			Proliferation stage	91	139	-48	0.654676	red	effective			Plateau stage	95	137	-42	0.693431	red	effective			Regression stage	103	110	-7	0.936364	normal	recovere
201	ZSN	1	Female	3	1		Proliferation stage	87	152	-65	0.572368	Bright red	ineffective			Plateau stage	138	170	-32	0.811765	red	effective			Proliferation stage	113	131	-18	0.862595	dark red	Significantly effective			Regression stage	127	133	-6	0.954887	normal	recovere
202	ZXY	3	Male	3	2		Proliferation stage	65	121	-56	0.53719	Bright red	ineffective			Plateau stage	98	143	-45	0.685315	red	effective			Plateau stage	102	141	-39	0.723404	red	effective			Regression stage	120	132	-12	0.909091	normal	recovere
203	ZZY	2	Female	3	2		Proliferation stage	86	149	-63	0.577181	Bright red	ineffective			Proliferation stage	99	138	-39	0.717391	red	effective			Plateau stage	103	136	-33	0.757353	dark red	effective			Regression stage	109	121	-12	0.900826	normal	recovere
204	ZZT	1	Female	3	3		Proliferation stage	65	119	-54	0.546218	Bright red	ineffective			Plateau stage	76	121	-45	0.628099	red	ineffective			Plateau stage	80	119	-39	0.672269	dark red	effective			Regression stage	164	184	-20	0.891304	normal	recovere
205	ZWH	1	Male	3	2		Proliferation stage	148	194	-46	0.762887	dark red	ineffective		5	Plateau stage	129	183	-54	237	red	effective			Plateau stage	102	181	-79	0.563536	dark red	effective			Regression stage	144	151	-7	0.953642	normal	recovere
206	ZH	1	Male	3	2		Proliferation stage	120	238	-118	0.504202	Bright red	ineffective		6	Plateau stage	117	170	-53	223	red	effective			Plateau stage	88	168	-80	0.52381	red	effective			Regression stage	148	152	-4	0.973684	normal	Significantly effective
207	ZYM	3	Female	3	2		Proliferation stage	121	233	-112	0.519313	Bright red	ineffective		6	Proliferation stage	50	109	-59	Bright red	#VALUE!	ineffective			Plateau stage	77	115	-38	0.669565	dark red	effective			Regression stage	121	133	-12	0.909774	normal	recovere
				3.47826
				头颈 1
				躯干 2
				四肢 3
				会阴 4

## Sheet: Difference
	0	1	2	4
1	-38.1	-30.21	-19.22	-4.33
1	-23.88	-14.61	-16	-8.95
1	-47.98	-46.1	-39.66	-9.55
1	-53.01	-53.46	-52.73	-13.73
1	-36.78	-34.2	-35.45	-3.54
1	-47.68	-65.05	-57.45	-10.13
1	-26.16	-21.79	-15.89	-16.21
1	-20.98	-7.46	-1.78	-5.26
1	-68.97	-59.9	-38	-15.16
1	-19.54	-28.37	-22.04	-5.16
1	-20.67	-18.79	-16.67	-26.36
1	-47.4	-39.87	-37.86	-18.29
1	-58.31	-48.83	-16.02	-0.09
1	-42.64	-30.35	-20.76	-11.05
1	-58.06	-38.9	-23.11	-5.95
1	-46.36	-38.11	-11.23	-12.93
1	-29.94	-20.19	-19.24	-9.34
1	-84.39	-46.11	-11.31	-1.74
1	-67.34	-62.85	-41.55	-20.34
1	-77.94	-53.47	-31.34	-12.28
1	-50.85	-30.9	-12.74	-3.79
1	-69.59	-39.22	-19.99	-9.67
1	-55.05	-45.99	-26.16	-14
1	-45.44	-21.87	-42.731	-7.44
1	-31.34	-25.99	-18.87	-3.39
1	-53.4	-50.89	-30	-26.18
1	-80.47	-65.78	-39.66	-14.85
1	-55.96	-51	-20.11	-11.54
1	-62.02	-43.8	-29.08	-22.11
1	-29.95	-21.25	-11.39	-2.02
1	-59.57	-45.02	-36.41	-9.99
1	-45.02	-14.07	-6.68	-8.55
1	-51.79	-48	-32	-10
1	-38.72	-31	-20	-7.59
1	-54.33	-34	-38.81	-7.71
1	-38.72	-20.63	-7.44	-11.11
1	-49	-38.14	-8.61	-16.97
1	-30.13	-29	-15	-21.56
1	-37.65	-30	-21.43	-10.89
1	-45.7	-45	-42.85	-7.67
1	-55.46	-33	-20	-18.27
1	-58.23	-50.45	-30	-11.11
1	-90.26	-52.47	-35	-11.1
1	-65.89	-53	-30	-2.88
1	-85.14	-65.48	-49.36	-16.56
1	-54.14	-50.13	-24	-21.03
1	-63.08	-44.32	-29	-22.22
1	-37.84	-30	-18	-5.11
1	-44.51	-38	-33	-9.61
1	-41.06	-32.8	-34	-10.95
1	-41.46	-31.12	-30	-9.55
1	-60.09	-67.89	-49	-13.8
1	-60.77	-60.98	-52	-5.84
1	-73.21	-56.22	-45	-27.35
1	-65	-59.69	-45	-3.79
1	-49.66	-35.09	-27	-9.4
1	-45.83	-31.02	-24	-16.95
1	-30.21	-3.94	-4	-8.89
1	-41.5	-30	-24	-2.08
1	-29.02	-20	-23	-10.11
1	-71.89	-60	-50	-9.71
1	-54	-18.835	-16.222	-12.11
1	-34.31	-20	-29.1275	-9.63
1	-44.56	-6.9525	-2.1825	-19.15
1	-27.99	-20	-15	-14.44
1	-43.68	-32.9025	-28	-13
1	-28.5275	-20	-17	-11
1	-43	-30	-22	-1.5275
1	-45.07	-31	-24	-11
1	-57.31	-43	-30	-31.866
1	-51.1	-43	-33.5	-15.23
1	-34.37	-19	-11	-8
1	-30.87	-23	-16	-10
1	-73.21	-54.1975	-26	-10
1	-40.34	-35	-25	-10.4875
1	-45.91	-30	-30.1	-19
1	-74.78	-40	-50.625	-15
1	-78	-58	-55.0025	-13
1	-51.3575	-41.3075	-30	-5
1	-25.88	-14	-0.715	-15
1	-34.645	-24	-19	-14
1	-66.57	-23.36	-15	-20
1	-49.485	-33	-20	-12
1	-60.11	-23.415	-23.16	-12
1	-36.7575	-40	-33	-12
1	-52.89	-17.27	-16	-17
1	-29.83	-22.52	-16	-10
1	-48.24	-38	-34	-28
1	-75.11	-60	-43.2825	-12
1	-66.7	-50	-43	-17
1	-40.11	-33	-26	-9.3
1	-61.25	-47	-34	-3
1	-31.466	-31	-18	-8
1	-55.7465	-57	-37	-11
1	-49.87	-33	-15.1	-12.06
1	-18.11	-14	-10	-4
1	-27.98	-25	-16.15	-10.15
1	-30	-9.195	-3.195	-10
1	-45.79	-27.37	-28	-22
1	-70.95	-56	-29.3	-12
1	-28.2	-50	-44	-21.56
1	-44.06	-32	-26	-12
1	-50.87	-37	-31	-11
1	-50.56	-32	-26	-5.44
1	-95.31	-33	-27	-14.87
1	-48.13	-37	-31	-8.56
1	-59.78	-39	-24.17	-6.12
1	-61.07	-41	-35	-0.12
1	-54.05	-44	-38	-9.92
1	-37.5	-22	-16	-9.22
1	-38.99	-29	-23	-11.35
1	-54	-37	-31	-17
1	-39	-29	-23	-16
1	-48	-29	-43	-20
1	-65	-50	-35	-18
1	-47	-33	-13	-12
1	-80	-50	-22	-15
1	-88	-68	-42	-18
1	-54	-40	-22	-10
1	-85	-43	-24	-16
1	-104	-70	-20	-20
1	-47	-41	-22	-16
1	-46	-37	-25	-19
1	-40	-28	-14	-8
1	-63	-44	-41	-35
1	-64	-44	-54	-27
1	-52	-31	-25	-19
1	-113	-67	-25	-19
1	-112	-39	-26	-20
1	-81	-65	-44	-16
1	-89	-61	-26	-12
1	-97	-67	-41	-12
1	-79	-44	-22	-14
1	-52	-50	-23	-14
1	-57	-34	-31	-16
1	-74	-41	-27	-11
1	-55	-60	-44	-14
1	-50	-31	-19	-16
1	-68	-34	-24	-11
1	-64	-71	-36	-12
1	-39	-36	-24	-13
1	-51	-39	-25	-11
1	-52	-45	-19	-7
1	-84	-49	-30	-19
1	-66	-53	-23	-12
1	-112	-80	-21	-14
1	-47	-31	-20	-16
1	-90	-41	-29	-22
1	-101	-74	-33	-11
1	-62	-37	-15	-16
1	-33	-18	-30	-17
1	-97	-36	-25	-16
1	-34	-25	-6	-18
1	-54	-43	-21	-18
1	-54	-31	-19	-17
1	-83	-53	-40	-21
1	-107	-79	-47	-5
1	-65	-47	-32	-22
1	-101	-57	-34	-10
1	-102	-67	-44	-10
1	-101	-68	-36	-20
1	-53	-57	-34	-5
1	-84	-58	-49	-11
1	-63	-50	-35	-29
1	-80	-46	-34	-28
1	-61	-46	-32	-17
1	-71	-57	-46	-15
1	-50	-38	-22	-16
1	-57	-40	-26	-20
1	-43	-35	-17	-10
1	-79	-63	-30	-33
1	-60	-47	-40	-15
1	-53	-52	-39	-10
1	-43	-35	-32	-11
1	-47	-34	-17	-11
1	-68	-26	-18	-12
1	-38	-36	-22	-16
1	-55	-53	-47	-18
1	-45	-26	-20	-14
1	-82	-33	-27	-5
1	-57	-45	-39	-5
1	-26	-40	-17	-11
1	-43	-45	-37	-15
1	-27	-22	-28	-22
1	-30	-23	-25	-19
1	-30	-18	-29	-23
1	-147	-23	-17	-11
1	-102	-43	-37	-9
1	-47	-78	-72	-14
1	-44	-47	-24	-18
1	-49	-44	-38	-12
1	-45	-49	-43	-13
1	-56	-32	-26	-26
1	-76	-46	-40	-3
1	-40	-41	-35	-32
1	-53	-32	-26	-10
1	-112	-31	-25	-7
1	-43	-42	-36	-8
1	-50	-33	-31	-11
1	-61	-48	-42	-7
1	-65	-32	-18	-6
1	-56	-45	-39	-12
1	-63	-39	-33	-12
1	-54	-45	-39	-20
1	-46	-54	-79	-7
1	-118	-53	-80	-4
1	-112	-59	-38	-12
2	-30.21
2	-14.61
2	-46.1
2	-53.46
2	-34.2
2	-65.05
2	-21.79
2	-7.46
2	-59.9
2	-28.37
2	-18.79
2	-39.87
2	-48.83
2	-30.35
2	-38.9
2	-38.11
2	-20.19
2	-46.11
2	-62.85
2	-53.47
2	-30.9
2	-39.22
2	-45.99
2	-21.87
2	-25.99
2	-50.89
2	-65.78
2	-51
2	-43.8
2	-21.25
2	-45.02
2	-14.07
2	-48
2	-31
2	-34
2	-20.63
2	-38.14
2	-29
2	-30
2	-45
2	-33
2	-50.45
2	-52.47
2	-53
2	-65.48
2	-50.13
2	-44.32
2	-30
2	-38
2	-32.8
2	-31.12
2	-67.89
2	-60.98
2	-56.22
2	-59.69
2	-35.09
2	-31.02
2	-3.94
2	-30
2	-20
2	-60
2	-18.835
2	-20
2	-6.9525
2	-20
2	-32.9025
2	-20
2	-30
2	-31
2	-43
2	-43
2	-19
2	-23
2	-54.1975
2	-35
2	-30
2	-40
2	-58
2	-41.3075
2	-14
2	-24
2	-23.36
2	-33
2	-23.415
2	-40
2	-17.27
2	-22.52
2	-38
2	-60
2	-50
2	-33
2	-47
2	-31
2	-57
2	-33
2	-14
2	-25
2	-9.195
2	-27.37
2	-56
2	-50
2	-32
2	-37
2	-32
2	-33
2	-37
2	-39
2	-41
2	-44
2	-22
2	-29
2	-37
2	-29
2	-29
2	-50
2	-33
2	-50
2	-68
2	-40
2	-43
2	-70
2	-41
2	-37
2	-28
2	-44
2	-44
2	-31
2	-67
2	-39
2	-65
2	-61
2	-67
2	-44
2	-50
2	-34
2	-41
2	-60
2	-31
2	-34
2	-71
2	-36
2	-39
2	-45
2	-49
2	-53
2	-80
2	-31
2	-41
2	-74
2	-37
2	-18
2	-36
2	-25
2	-43
2	-31
2	-53
2	-79
2	-47
2	-57
2	-67
2	-68
2	-57
2	-58
2	-50
2	-46
2	-46
2	-57
2	-38
2	-40
2	-35
2	-63
2	-47
2	-52
2	-35
2	-34
2	-26
2	-36
2	-53
2	-26
2	-33
2	-45
2	-40
2	-45
2	-22
2	-23
2	-18
2	-23
2	-43
2	-78
2	-47
2	-44
2	-49
2	-32
2	-46
2	-41
2	-32
2	-31
2	-42
2	-33
2	-48
2	-32
2	-45
2	-39
2	-45
2	-54
2	-53
2	-59
3	-19.22
3	-16
3	-39.66
3	-52.73
3	-35.45
3	-57.45
3	-15.89
3	-1.78
3	-38
3	-22.04
3	-16.67
3	-37.86
3	-16.02
3	-20.76
3	-23.11
3	-11.23
3	-19.24
3	-11.31
3	-41.55
3	-31.34
3	-12.74
3	-19.99
3	-26.16
3	-42.731
3	-18.87
3	-30
3	-39.66
3	-20.11
3	-29.08
3	-11.39
3	-36.41
3	-6.68
3	-32
3	-20
3	-38.81
3	-7.44
3	-8.61
3	-15
3	-21.43
3	-42.85
3	-20
3	-30
3	-35
3	-30
3	-49.36
3	-24
3	-29
3	-18
3	-33
3	-34
3	-30
3	-49
3	-52
3	-45
3	-45
3	-27
3	-24
3	-4
3	-24
3	-23
3	-50
3	-16.222
3	-29.1275
3	-2.1825
3	-15
3	-28
3	-17
3	-22
3	-24
3	-30
3	-33.5
3	-11
3	-16
3	-26
3	-25
3	-30.1
3	-50.625
3	-55.0025
3	-30
3	-0.715
3	-19
3	-15
3	-20
3	-23.16
3	-33
3	-16
3	-16
3	-34
3	-43.2825
3	-43
3	-26
3	-34
3	-18
3	-37
3	-15.1
3	-10
3	-16.15
3	-3.195
3	-28
3	-29.3
3	-44
3	-26
3	-31
3	-26
3	-27
3	-31
3	-24.17
3	-35
3	-38
3	-16
3	-23
3	-31
3	-23
3	-43
3	-35
3	-13
3	-22
3	-42
3	-22
3	-24
3	-20
3	-22
3	-25
3	-14
3	-41
3	-54
3	-25
3	-25
3	-26
3	-44
3	-26
3	-41
3	-22
3	-23
3	-31
3	-27
3	-44
3	-19
3	-24
3	-36
3	-24
3	-25
3	-19
3	-30
3	-23
3	-21
3	-20
3	-29
3	-33
3	-15
3	-30
3	-25
3	-6
3	-21
3	-19
3	-40
3	-47
3	-32
3	-34
3	-44
3	-36
3	-34
3	-49
3	-35
3	-34
3	-32
3	-46
3	-22
3	-26
3	-17
3	-30
3	-40
3	-39
3	-32
3	-17
3	-18
3	-22
3	-47
3	-20
3	-27
3	-39
3	-17
3	-37
3	-28
3	-25
3	-29
3	-17
3	-37
3	-72
3	-24
3	-38
3	-43
3	-26
3	-40
3	-35
3	-26
3	-25
3	-36
3	-31
3	-42
3	-18
3	-39
3	-33
3	-39
3	-79
3	-80
3	-38
4	-4.33
4	-8.95
4	-9.55
4	-13.73
4	-3.54
4	-10.13
4	-16.21
4	-5.26
4	-15.16
4	-5.16
4	-26.36
4	-18.29
4	-0.09
4	-11.05
4	-5.95
4	-12.93
4	-9.34
4	-1.74
4	-20.34
4	-12.28
4	-3.79
4	-9.67
4	-14
4	-7.44
4	-3.39
4	-26.18
4	-14.85
4	-11.54
4	-22.11
4	-2.02
4	-9.99
4	-8.55
4	-10
4	-7.59
4	-7.71
4	-11.11
4	-16.97
4	-21.56
4	-10.89
4	-7.67
4	-18.27
4	-11.11
4	-11.1
4	-2.88
4	-16.56
4	-21.03
4	-22.22
4	-5.11
4	-9.61
4	-10.95
4	-9.55
4	-13.8
4	-5.84
4	-27.35
4	-3.79
4	-9.4
4	-16.95
4	-8.89
4	-2.08
4	-10.11
4	-9.71
4	-12.11
4	-9.63
4	-19.15
4	-14.44
4	-13
4	-11
4	-1.5275
4	-11
4	-31.866
4	-15.23
4	-8
4	-10
4	-10
4	-10.4875
4	-19
4	-15
4	-13
4	-5
4	-15
4	-14
4	-20
4	-12
4	-12
4	-12
4	-17
4	-10
4	-28
4	-12
4	-17
4	-9.3
4	-3
4	-8
4	-11
4	-12.06
4	-4
4	-10.15
4	-10
4	-22
4	-12
4	-21.56
4	-12
4	-11
4	-5.44
4	-14.87
4	-8.56
4	-6.12
4	-0.12
4	-9.92
4	-9.22
4	-11.35
4	-17
4	-16
4	-20
4	-18
4	-12
4	-15
4	-18
4	-10
4	-16
4	-20
4	-16
4	-19
4	-8
4	-35
4	-27
4	-19
4	-19
4	-20
4	-16
4	-12
4	-12
4	-14
4	-14
4	-16
4	-11
4	-14
4	-16
4	-11
4	-12
4	-13
4	-11
4	-7
4	-19
4	-12
4	-14
4	-16
4	-22
4	-11
4	-16
4	-17
4	-16
4	-18
4	-18
4	-17
4	-21
4	-5
4	-22
4	-10
4	-10
4	-20
4	-5
4	-11
4	-29
4	-28
4	-17
4	-15
4	-16
4	-20
4	-10
4	-33
4	-15
4	-10
4	-11
4	-11
4	-12
4	-16
4	-18
4	-14
4	-5
4	-5
4	-11
4	-15
4	-22
4	-19
4	-23
4	-11
4	-9
4	-14
4	-18
4	-12
4	-13
4	-26
4	-3
4	-32
4	-10
4	-7
4	-8
4	-11
4	-7
4	-6
4	-12
4	-12
4	-20
4	-7
4	-4
4	-12

## Sheet: RAS
time	ration	PRA（ng/ml/hr）	Ang II	Ang II（quatialty）	difference
0	0.716032	31.15	61.66	309.01	-38.1
0	0.653511	22	55.11	269.01	-23.88
0	0.62345	19.34	53.74	220.01	-47.98
0	0.593263	19.09	53.31	210.04	-53.01
0	0.460941	18.75	47.19	181.83	-36.78
0	0.498	18.17	41.8	179.36	-47.68
0	0.783013	18.16	34.67	171.7	-26.16
0	0.825429	17.85	34.14	165.37	-20.98
0	0.375328	17.65	33.69	158.82	-68.97
0	0.622342	17.43	29.63	156.91	-19.54
0	0.78906	17.15	28.99	156.89	-20.67
0	0.621889	17.02	27.67	152.44	-47.4
0	0.40796	16.93	27.19	150.87	-58.31
0	0.61187	16.89	27.12	150.24	-42.64
0	0.30006	16.47	26.7	109.21	-58.06
0	0.525389	15.99	26.45	109.07	-46.36
0	0.67879	15.96	26.04	98.93	-29.94
0	0.470843	15.6	26.01	98.85	-84.39
0	0.553389	15.52	25.73	98.33	-67.34
0	0.54935	15.17	25.44	97.92	-77.94
0	0.580619	15.16	25.27	97.81	-50.85
0	0.554453	15.13	24.6	97.68	-69.59
0	0.586588	14.94	24.57	97.53	-55.05
0	0.545509	14.71	23.6	97.18	-45.44
0	0.616308	14.64	23.18	96.76	-31.34
0	0.535652	14.47	22.95	96.06	-53.4
0	0.406957	14.34	22.51	95.88	-80.47
0	0.477449	14.1	18.72	95.74	-55.96
0	0.659437	14.01	18.07	120.09	-62.02
0	0.7248	13.9	14.97	119.98	-29.95
0	0.584096	13.86	14.67	119.91	-59.57
0	0.595653	13.86	14.64	119.89	-45.02
0	0.607026	13.85	14.56	86.2	-51.79
0	0.536176	13.69	14.53	113.47	-38.72
0	0.584919	13.65	9.83	113.04	-54.33
0	0.74197	13.64	9.8	112.44	-38.72
0	0.689834	13.48	9.77	111.53	-49
0	0.733857	13.46	9.6	111.13	-30.13
0	0.779799	13.24	9.26	95.43	-37.65
0	0.609502	9.47	9.2	94.46	-45.7
0	0.650734	9.4	9.04	93.86	-55.46
0	0.571113	9.16	9.01	93.75	-58.23
0	0.547183	8.95	8.98	93.62	-90.26
0	0.502454	8.95	8.91	93.46	-65.89
0	0.451453	8.92	8.9	93.13	-85.14
0	0.621848	8.78	8.66	93.11	-54.14
0	0.688109	8.72	13.76	93.02	-63.08
0	0.828102	8.72	13.7	92.87	-37.84
0	0.627188	8.57	13.66	92.46	-44.51
0	0.689034		13.61	91.46	-41.06
0	0.63976		13.51	91.44	-41.46
0	0.647194		13.47	91.08	-60.09
0	0.620401		13.45	91.05	-60.77
0	0.545251		13.21	90.91	-73.21
0	0.461252		13.21	90.32	-65
0	0.548463		13.21		-49.66
0	0.640803		13.08		-45.83
0	0.785043		13.03		-30.21
0	0.629729		13.02		-41.5
0	0.817231		12.96		-29.02
0	0.551332		12.75		-71.89
0	0.625598		12.73		-54
0	0.762116		12.63		-34.31
0	0.748703		12.61		-44.56
0	0.710757		12.6		-27.99
0	0.666157		12.43		-43.68
0	0.759439		12.31		-28.5275
0	0.64262		12.18		-43
0	0.742766		12.03		-45.07
0	0.677399		12.01		-57.31
0	0.64595				-51.1
0	0.798782				-34.37
0	0.760214				-30.87
0	0.450911				-73.21
0	0.732245				-40.34
0	0.723816				-45.91
0	0.403288				-74.78
0	0.463254				-78
0	0.686802				-51.3575
0	0.762808				-25.88
0	0.770616				-34.645
0	0.649834				-66.57
0	0.734016				-49.485
0	0.53914				-60.11
0	0.684992				-36.7575
0	0.694842				-52.89
0	0.802777				-29.83
0	0.676459				-48.24
0	0.465143				-75.11
0	0.646285				-66.7
0	0.714377				-40.11
0	0.458013				-61.25
0	0.688628				-31.466
0	0.602369				-55.7465
0	0.707198				-49.87
0	0.811039				-18.11
0	0.683592				-27.98
0	0.800572				-30
0	0.695626				-45.79
0	0.557751				-70.95
0	0.779187				-28.2
0	0.536357				-44.06
0	0.636565				-50.87
0	0.639963				-50.56
0	0.406316				-95.31
0	0.694916				-48.13
0	0.626865				-59.78
0	0.641692				-61.07
0	0.658452				-54.05
0	0.68737				-37.5
0	0.77405				-38.99
0	0.676647				-54
0	0.748387				-39
0	0.757576				-48
0	0.617647				-65
0	0.584071				-47
0	0.652174				-80
0	0.614035				-88
0	0.682353				-54
0	0.617117				-85
0	0.553648				-104
0	0.753927				-47
0	0.748634				-46
0	0.626168				-40
0	0.686567				-63
0	0.721739				-64
0	0.577236				-52
0	0.515021				-113
0	0.510917				-112
0	0.635135				-81
0	0.494318				-89
0	0.489474				-97
0	0.451389				-79
0	0.48				-52
0	0.446602				-57
0	0.463768				-74
0	0.495413				-55
0	0.425287				-50
0	0.56129				-68
0	0.542857				-64
0	0.602041				-39
0	0.666667				-51
0	0.653333				-52
0	0.475				-84
0	0.541667				-66
0	0.493213				-112
0	0.728324				-47
0	0.545455				-90
0	0.462766				-101
0	0.523077				-62
0	0.663265				-33
0	0.529126				-97
0	0.656566				-34
0	0.587786				-54
0	0.584615				-54
0	0.5				-83
0	0.430851				-107
0	0.709821				-65
0	0.542986				-101
0	0.516588				-102
0	0.545045				-101
0	0.738916				-53
0	0.525424				-84
0	0.698565				-63
0	0.529412				-80
0	0.534351				-61
0	0.584795				-71
0	0.666667				-50
0	0.598592				-57
0	0.641667				-43
0	0.50625				-79
0	0.548872				-60
0	0.674847				-53
0	0.73125				-43
0	0.608333				-47
0	0.626374				-68
0	0.683333				-38
0	0.618056				-55
0	0.545455				-45
0	0.470968				-82
0	0.691892				-57
0	0.761468				-26
0	0.511364				-43
0	0.644737				-27
0	0.659091				-30
0	0.69697				-30
0	0.36087				-147
0	0.6				-102
0	0.713415				-47
0	0.603604				-44
0	0.614173				-49
0	0.671533				-45
0	0.611111				-56
0	0.509677				-76
0	0.591837				-40
0	0.561983				-53
0	0.367232				-112
0	0.565657				-43
0	0.565217				-50
0	0.587838				-61
0	0.572368				-65
0	0.53719				-56
0	0.577181				-63
0	0.546218				-54
0	0.762887				-46
0	0.504202				-118
0	0.519313				-112
1	0.726952	12.33	15.88	130.65	-30.21
1	0.76386	12.32	15.84	129.14	-14.61
1	0.647149	12.32	15.74	128.81	-46.1
1	0.5997	12.29	15.67	128.45	-53.46
1	0.496021	12.28	15.65	128.07	-34.2
1	0.493577	12.24	15.44	127.38	-65.05
1	0.819739	12.21	15.43	125.83	-21.79
1	0.922734	12.11	15.38	125.75	-7.46
1	0.457083	12.05	15.32	125.33	-59.9
1	0.651389	11.98	15.24	123.33	-28.37
1	0.813739	11.75	15.18	120.79	-18.79
1	0.601659	11.54	15.16	120.57	-39.87
1	0.507564	11.2	15.1	85.83	-48.83
1	0.767736	11.1	15.09	85.8	-30.35
1	0.521643	11.09	15.06	85.76	-38.9
1	0.612428	11	8.66	85.75	-38.11
1	0.739282	10.99	22.36	85.58	-20.19
1	0.585789	10.93	22.35	85.1	-46.11
1	0.567417	10.9	22.23	84.22	-62.85
1	0.555602	7.88	22.22	83.96	-53.47
1	0.718784	7.81	22.09	83.82	-30.9
1	0.64048	7.77	22.09	83.42	-39.22
1	0.638642	7.67	22.05	82.72	-45.99
1	0.800018	7.64	21.84	82	-21.87
1	0.686376	7.64	21.1	81.67	-25.99
1	0.579352	7.61	20.94	81.63	-50.89
1	0.519011	7.57	20.2	81.56	-65.78
1	0.661467	7.52	20.19	81.48	-51
1	0.674785	7.5	19.7	81.35	-43.8
1	0.805812	7.5	19.57	80.9	-21.25
1	0.597964	7.46	19.45	80.43	-45.02
1	0.887781	7.45	19.41	80.09	-14.07
1	0.639098	8	19.16	80.06	-48
1	0.659341	7.96	18.77	80.03	-31
1	0.780645	6.41	18.02	79.58	-34
1	0.862311	6.41	17.86	149.99	-20.63
1	0.763737	6.41	17.82	147.36	-38.14
1	0.758333	6.4	17.71	145.91	-29
1	0.823529	6.38	10.99	145.51	-30
1	0.727273	6.31	10.97	144.33	-45
1	0.770833	6.11	10.95	142.8	-33
1	0.622465	6.09	10.95	142.13	-50.45
1	0.731639	6.02	10.88	140.39	-52.47
1	0.592308	6	10.66	139.35	-53
1	0.52347	5.93	10.52	136.14	-65.48
1	0.6658	5.91	10.51	78.32	-50.13
1	0.778378		10.51	78.07	-44.32
1	0.863636		10.46	77.9	-30
1	0.677966		10.32	77.89	-38
1	0.754821		10.2	76.87	-32.8
1	0.740667		10.11	76.74	-31.12
1	0.640337		10.02	76.67	-67.89
1	0.619375			76.4	-60.98
1	0.639569			76.09	-56.22
1	0.502625			74.92	-59.69
1	0.674882				-35.09
1	0.762771				-31.02
1	0.968226				-3.94
1	0.727273				-30
1	0.866667				-20
1	0.6				-60
1	0.852685				-18.835
1	0.846154				-20
1	0.956866				-6.9525
1	0.777778				-20
1	0.805348				-32.9025
1	0.818182				-20
1	0.72973				-30
1	0.818713				-31
1	0.751445				-43
1	0.701389				-43
1	0.883436				-19
1	0.816				-23
1	0.590615				-54.1975
1	0.774194				-35
1	0.8125				-30
1	0.6				-40
1	0.57331				-58
1	0.654728				-41.3075
1	0.858586				-14
1	0.849057				-24
1	0.880646				-23.36
1	0.80814				-33
1	0.799469				-23.415
1	0.68				-40
1	0.893065				-17.27
1	0.832752				-22.52
1	0.748344				-38
1	0.562044				-60
1	0.722222				-50
1	0.770833				-33
1	0.584071				-47
1	0.715596				-31
1	0.609589				-57
1	0.782895				-33
1	0.854167				-14
1	0.736842				-25
1	0.935267				-9.195
1	0.813581				-27.37
1	0.63871				-56
1	0.677419				-50
1	0.648352				-32
1	0.727941				-37
1	0.755725				-32
1	0.755556				-33
1	0.76875				-37
1	0.770588				-39
1	0.726667				-41
1	0.730061				-44
1	0.818182				-22
1	0.84153				-29
1	0.767296				-37
1	0.786765				-29
1	0.845745				-29
1	0.702381				-50
1	0.697248				-33
1	0.771689				-50
1	0.700441				-68
1	0.761905				-40
1	0.776042				-43
1	0.669811				-70
1	0.79397				-41
1	0.793296				-37
1	0.75				-28
1	0.770833				-44
1	0.80531				-44
1	0.72807				-31
1	0.689815				-67
1	0.794737				-39
1	0.688995				-65
1	0.616352				-61
1	0.619318				-67
1	0.666667				-44
1	0.681529				-50
1	0.656566				-34
1	0.598039				-41
1	0.70297				-60
1	0.607595				-31
1	0.716667				-34
1	0.569697				-71
1	0.712				-36
1	0.736486				-39
1	0.713376				-45
1	0.644928				-49
1	0.726804				-53
1	0.60199				-80
1	0.816568				-31
1	0.827004				-41
1	0.595628				-74
1	0.681034				-37
1	0.826923				-18
1	0.813472				-36
1	0.786325				-25
1	0.695035				-43
1	0.765152				-31
1	0.649007				-53
1	0.565934				-79
1	0.785388				-47
1	0.654545				-57
1	0.596386				-67
1	0.615819				-68
1	0.739726				-57
1	0.652695				-58
1	0.748744				-50
1	0.747253				-46
1	0.634921				-46
1	0.656627				-57
1	0.741497				-38
1	0.71223				-40
1	0.736842				-35
1	0.633721				-63
1	0.626984				-47
1	0.638889				-52
1	0.736842				-35
1	0.814208				-34
1	0.842424				-26
1	0.82				-36
1	0.674847				-53
1	0.8375				-26
1	0.641304				-33
1	0.6875				-45
1	0.775281				-40
1	0.6875				-45
1	0.798165				-22
1	0.7125				-23
1	0.783133				-18
1	0.701299				-23
1	0.722581				-43
1	0.694118				-78
1	0.713415				-47
1	0.603604				-44
1	0.614173				-49
1	0.77305				-32
1	0.643411				-46
1	0.623853				-41
1	0.728814				-32
1	0.796053				-31
1	0.614679				-42
1	0.697248				-33
1	0.654676				-48
1	0.811765				-32
1	0.685315				-45
1	0.717391				-39
1	0.628099				-45
1	0.704918				-54
1	0.688235				-53
1	0.61236				-59
2	0.821823				-19.22
2	0.772469	8.5	11.93	89.81	-16
2	0.670379	8.34	11.92	89.76	-39.66
2	0.503344	8.17	11.81	89.26	-52.73
2	0.55064	8.17	11.72	46	-35.45
2	0.551557	8.14	11.69	44.89	-57.45
2	0.863394	8.05	11.35	44.58	-15.89
2	0.982257	7.4	11.35	42.03	-1.78
2	0.613507	7.29	11.25	41.45	-38
2	0.672754	7.18	11.11	41.01	-22.04
2	0.837112	7	11.08	40.58	-16.67
2	0.612448	6.99	11.02	38.35	-37.86
2	0.846449	6.8	11	34.45	-16.02
2	0.841503	6.8	14.48	30.96	-20.76
2	0.754567	6.79	14.47	78.86	-23.11
2	0.875513	6.75	14.32	78.47	-11.23
2	0.803894	6.7	14.25	99.01	-19.24
2	0.885861	6.69	14.23	99.01	-11.31
2	0.706257	6.66	14.21	135.78	-41.55
2	0.739528	6.62	14.14	135.06	-31.34
2	0.886006	6.6	14.03	133.84	-12.74
2	0.816437	6.55	14.01	133.59	-19.99
2	0.721524	6.54	13.95	119.39	-26.16
2	0.661244	6.52	13.94	117.76	-42.731
2	0.765939	6.46	13.93	116.4	-18.87
2	0.76939	10.09	13.79	114.79	-30
2	0.736741	10.09	17.68	114.35	-39.66
2	0.716241	10.08	17.66	73.72	-20.11
2	0.72682	10	17.63	73.39	-29.08
2	0.896492	9.71	17.6	72.74	-11.39
2	0.679207	9.68	17.33	72.64	-36.41
2	0.937494	9.66	17.23	71.71	-6.68
2	0.733333	9.48	17.08	71.35	-32
2	0.777778	13.21	16.99	71.02	-20
2	0.703786	13.2	16.78	107.73	-38.81
2	0.943529	13.05	16.76	106.57	-7.44
2	0.933708	13.01	16.71	106.52	-8.61
2	0.863636	10.81	16.71	105.56	-15
2	0.8738	10.72	16.62	103	-21.43
2	0.723869	10.7	16.61	102.29	-42.85
2	0.857143	10.69	16.51	102.22	-20
2	0.727273	10.37	16.33	102.06	-30
2	0.815789	10.36	16.08	101.88	-35
2	0.75	10.13	6.93	101.49	-30
2	0.644227	12.95	6.86	100.44	-49.36
2	0.8	12.92	6.67	100.28	-24
2	0.814103	12.67	6.64	100.01	-29
2	0.883871	12.63	6.62	99.54	-18
2	0.713043	12.59	6.57	99.25	-33
2	0.762238	12.52	6.54	99.23	-34
2	0.781022	12.49	6.5	99.17	-30
2	0.730769	12.41	6.48	78.59	-49
2	0.666667		6.46		-52
2	0.703947		6.43		-45
2	0.634146		6.4		-45
2	0.735294		6.35		-27
2	0.811024		6.29		-24
2	0.967213		6.27		-4
2	0.779817		6.09		-24
2	0.844595				-23
2	0.65035				-50
2	0.886609				-16.222
2	0.831123				-29.1275
2	0.986459				-2.1825
2	0.829545				-15
2	0.835294				-28
2	0.842593				-17
2	0.796296				-22
2	0.857143				-24
2	0.821429				-30
2	0.755099				-33.5
2	0.93038				-11
2	0.858407				-16
2	0.72043				-26
2	0.835526				-25
2	0.835985				-30.1
2	0.605186				-50.625
2	0.605554				-55.0025
2	0.754098				-30
2	0.992451				-0.715
2	0.881988				-19
2	0.921875				-15
2	0.880952				-20
2	0.817321				-23.16
2	0.733871				-33
2	0.900621				-16
2	0.880597				-16
2	0.780645				-34
2	0.669303				-43.2825
2	0.761111				-43
2	0.82069				-26
2	0.693694				-34
2	0.831776				-18
2	0.721805				-37
2	0.905252				-15.1
2	0.897959				-10
2	0.81379				-16.15
2	0.977186				-3.195
2	0.819355				-28
2	0.809356				-29.3
2	0.712418				-44
2	0.707865				-26
2	0.768657				-31
2	0.79845				-26
2	0.796992				-27
2	0.803797				-31
2	0.847594				-24.17
2	0.763514				-35
2	0.763975				-38
2	0.865546				-16
2	0.872928				-23
2	0.802548				-31
2	0.828358				-23
2	0.802752				-43
2	0.782609				-35
2	0.882883				-13
2	0.857143				-22
2	0.767956				-42
2	0.86747				-22
2	0.873684				-24
2	0.897959				-20
2	0.889447				-22
2	0.858757				-25
2	0.875				-14
2	0.780749				-41
2	0.752294				-54
2	0.776786				-25
2	0.836601				-25
2	0.853933				-26
2	0.765957				-44
2	0.811594				-26
2	0.781915				-41
2	0.818182				-22
2	0.847682				-23
2	0.828729				-31
2	0.73				-27
2	0.78				-44
2	0.753247				-19
2	0.79661				-24
2	0.729323				-36
2	0.785714				-24
2	0.828767				-25
2	0.875				-19
2	0.770992				-30
2	0.878307				-23
2	0.874251				-21
2	0.885714				-20
2	0.866359				-29
2	0.81768				-33
2	0.868421				-15
2	0.85				-30
2	0.86911				-25
2	0.947826				-6
2	0.848921				-21
2	0.853846				-19
2	0.807692				-40
2	0.718563				-47
2	0.838384				-32
2	0.791411				-34
2	0.731707				-44
2	0.833333				-36
2	0.846847				-34
2	0.723164				-49
2	0.840909				-35
2	0.808989				-34
2	0.733333				-32
2	0.714286				-46
2	0.84507				-22
2	0.810219				-26
2	0.870229				-17
2	0.823529				-30
2	0.674797				-40
2	0.734694				-39
2	0.77305				-32
2	0.902299				-17
2	0.888889				-18
2	0.888889				-22
2	0.708075				-47
2	0.873418				-20
2	0.7				-27
2	0.725352				-39
2	0.882759				-17
2	0.735714				-37
2	0.83908				-28
2	0.788136				-25
2	0.820988				-29
2	0.773333				-17
2	0.75817				-37
2	0.715415				-72
2	0.827338				-24
2	0.651376				-38
2	0.656				-43
2	0.81295				-26
2	0.685039				-40
2	0.672897				-35
2	0.775862				-26
2	0.833333				-25
2	0.663551				-36
2	0.815476				-31
2	0.693431				-42
2	0.862595				-18
2	0.723404				-39
2	0.757353				-33
2	0.672269				-39
2	0.734807				-79
2	0.720238				-80
2	0.756579				-38
4	0.955663	5.85	7.92	59.09	-4.33
4	0.86218	5.79	7.79	59.03	-8.95
4	0.907658	5.77	7.63	58.86	-9.55
4	0.806456	5.75	7.52	58.18	-13.73
4	0.968611	5.73	7.49	58.09	-3.54
4	0.921137	5.62	7.44	57.98	-10.13
4	0.859799	5.61	7.32	57.79	-16.21
4	0.956583	5.61	7.25	57.77	-5.26
4	0.899269	5.59	7.21	57.4	-15.16
4	0.944801	5.46	7.04	57.14	-5.16
4	0.862658	5.37	6.97	56.94	-26.36
4	0.815551	5.33	6.03	56.32	-18.29
4	0.999182	5.08	6.02	55.92	-0.09
4	0.915995	5.08	5.95	54.98	-11.05
4	0.93681	4.94	5.95	54.34	-5.95
4	0.882742	4.91	5.89	52.42	-12.93
4	0.90283	4.88	5.87	51.58	-9.34
4	0.982392	4.74	5.85	51.31	-1.74
4	0.856204	4.74	5.77	50.78	-20.34
4	0.88926	4.69	5.76	50.26	-12.28
4	0.91462	4.65	5.68	50.19	-3.79
4	0.911203	4.61	5.67	48.84	-9.67
4	0.908	4.57	5.35	48.25	-14
4	0.923196	4.56	5.26	48.09	-7.44
4	0.957951	4.53	5.22	46.96	-3.39
4	0.839632	4.52	5.14	46.53	-26.18
4	0.889861	4.51	5.12	18.22	-14.85
4	0.837075	4.37	5.11	70.97	-11.54
4	0.889439	4.36	5.09	70.92	-22.11
4	0.986798	4.31	5.08	70.86	-2.02
4	0.917199	4.27	5.02	70.78	-9.99
4	0.921624	4.26	5.02	70.68	-8.55
4	0.923652	4.25	4.82	70.19	-10
4	0.911311	4.23	4.66	70.03	-7.59
4	0.939667	4.19	4.66	69.66	-7.71
4	0.928672	4.14	4.65	69.04	-11.11
4	0.914045	4.14	4.6	67.14	-16.97
4	0.805151	4.07	4.42	66.08	-21.56
4	0.938741	4.06	4.25	65.51	-10.89
4	0.934868	4.02	4.14	65.07	-7.67
4	0.891855	4	3.85	64.53	-18.27
4	0.889738	4	3.59	64.37	-11.11
4	0.908082	3.96	3.36	63.45	-11.1
4	0.982656	3.89	9.95	63.18	-2.88
4	0.862367	3.75	9.88	62.54	-16.56
4	0.859444	3.68	9.85	62.33	-21.03
4	0.894627	3.54	8.59	61.27	-22.22
4	0.977343	3.52	8.53	60.67	-5.11
4	0.91231	3.49	8.48	60.32	-9.61
4	0.891175	3.42	8.4	60.09	-10.95
4	0.913166	3.4	8.16	88.63	-9.55
4	0.914179	3.31	8.09	87.94	-13.8
4	0.965136	3.28	8.03	86.96	-5.84
4	0.841155	3.24		86.82	-27.35
4	0.969937	3.21		79.41	-3.79
4	0.913848	3.17		79.18	-9.4
4	0.867392	2.96		79.01	-16.95
4	0.936441	2.84		78.98	-8.89
4	0.98134	2.83		78.83	-2.08
4	0.927775	2.79		78.8	-10.11
4	0.935041	2.73			-9.71
4	0.919732	2.66			-12.11
4	0.935633	2.63			-9.63
4	0.893558	2.63			-19.15
4	0.900173	2.61			-14.44
4	0.919753	2.58			-13
4	0.899083	2.55			-11
4	0.989929	2.51			-1.5275
4	0.933735	2.48			-11
4	0.815927	2.38			-31.866
4	0.888661	2.37			-15.23
4	0.949686	2.32			-8
4	0.915966	2.15			-10
4	0.876543	1.87			-10
4	0.928974	1.66			-10.4875
4	0.888235	1.32			-19
4	0.854369	0.97			-15
4	0.882883				-13
4	0.958333				-5
4	0.862385				-15
4	0.915152				-14
4	0.899497				-20
4	0.924051				-12
4	0.910448				-12
4	0.900826				-12
4	0.890323				-17
4	0.924242				-10
4	0.816993				-28
4	0.900826				-12
4	0.890323				-17
4	0.929197				-9.3
4	0.967033				-3
4	0.926606				-8
4	0.899083				-11
4	0.923028				-12.06
4	0.958333				-4
4	0.880208				-10.15
4	0.93007				-10
4	0.856209				-22
4	0.909774				-12
4	0.857219				-21.56
4	0.862069				-12
4	0.916667				-11
4	0.958521				-5.44
4	0.884568				-14.87
4	0.945703				-8.56
4	0.966596				-6.12
4	0.999339				-0.12
4	0.937645				-9.92
4	0.923224				-9.22
4	0.936071				-11.35
4	0.884354				-17
4	0.877863				-16
4	0.899497				-20
4	0.878378				-18
4	0.894737				-12
4	0.900662				-15
4	0.888199				-18
4	0.936709				-10
4	0.891156				-16
4	0.898477				-20
4	0.918782				-16
4	0.891429				-19
4	0.927273				-8
4	0.810811				-35
4	0.875				-27
4	0.827273				-19
4	0.874172				-19
4	0.886364				-20
4	0.902439				-16
4	0.943128				-12
4	0.929825				-12
4	0.928571				-14
4	0.911392				-14
4	0.898089				-16
4	0.887755				-11
4	0.921348				-14
4	0.864407				-16
4	0.896226				-11
4	0.900826				-12
4	0.881818				-13
4	0.923611				-11
4	0.951389				-7
4	0.886905				-19
4	0.93617				-12
4	0.915152				-14
4	0.910615				-16
4	0.900452				-22
4	0.948837				-11
4	0.913978				-16
4	0.914141				-17
4	0.915344				-16
4	0.915094				-18
4	0.870504				-18
4	0.914141				-17
4	0.899522				-21
4	0.975124				-5
4	0.888889				-22
4	0.951923				-10
4	0.938272				-10
4	0.908676				-20
4	0.968153				-5
4	0.945				-11
4	0.866972				-29
4	0.840909				-28
4	0.844037				-17
4	0.90566				-15
4	0.885714				-16
4	0.851852				-20
4	0.92126				-10
4	0.824468				-33
4	0.90566				-15
4	0.918033				-10
4	0.920863				-11
4	0.936047				-11
4	0.925				-12
4	0.918367				-16
4	0.886792				-18
4	0.910256				-14
4	0.971591				-5
4	0.963768				-5
4	0.923077				-11
4	0.893617				-15
4	0.872093				-22
4	0.836207				-19
4	0.85625				-23
4	0.849315				-11
4	0.930233				-9
4	0.929648				-14
4	0.868613				-18
4	0.862069				-12
4	0.868687				-13
4	0.834395				-26
4	0.98				-3
4	0.863248				-32
4	0.908257				-10
4	0.947368				-7
4	0.942029				-8
4	0.929032				-11
4	0.936364				-7
4	0.954887				-6
4	0.909091				-12
4	0.900826				-12
4	0.891304				-20
4	0.92053				-7
4	0.809211				-4
4	0.909774				-12

## Sheet: VAS
time	ration	VAS
0	0.716032	8
0	0.653511	8
0	0.62345	9
0	0.593263	9
0	0.460941	9
0	0.498	9
0	0.783013	7
0	0.825429	7
0	0.375328	9
0	0.622342	7
0	0.78906	7
0	0.621889	9
0	0.40796	9
0	0.61187	8
0	0.30006	9
0	0.525389	7
0	0.67879	8
0	0.470843	9
0	0.553389	8
0	0.54935	8
0	0.580619	8
0	0.554453	8
0	0.586588	8
0	0.545509	8
0	0.616308	7
0	0.535652	8
0	0.406957	9
0	0.477449	9
0	0.659437	9
0	0.7248	8
0	0.584096	8
0	0.595653	8
0	0.607026	9
0	0.536176	8
0	0.584919	8
0	0.74197	8
0	0.689834	7
0	0.733857	8
0	0.779799	8
0	0.609502	7
0	0.650734	7
0	0.571113	8
0	0.547183	8
0	0.502454	8
0	0.451453	9
0	0.621848	7
0	0.688109	7
0	0.828102	7
0	0.627188	7
0	0.689034	9
0	0.63976	9
0	0.647194	9
0	0.620401	8
0	0.545251	8
0	0.461252	9
0	0.548463	8
0	0.640803	7
0	0.785043	7
0	0.629729	7
0	0.817231	7
0	0.551332	8
0	0.625598	7
0	0.762116	7
0	0.748703	7
0	0.710757	8
0	0.666157	8
0	0.759439	8
0	0.64262	7
0	0.742766	7
0	0.677399	7
0	0.64595	9
0	0.798782	7
0	0.760214	7
0	0.450911	7
0	0.732245	7
0	0.723816	8
0	0.403288	9
0	0.463254	7
0	0.686802	8
0	0.762808	8
0	0.770616	7
0	0.649834	8
0	0.734016	7
0	0.53914	7
0	0.684992	8
0	0.694842	7
0	0.802777	8
0	0.676459	7
0	0.465143	9
0	0.646285	8
0	0.714377	9
0	0.458013	9
0	0.688628	8
0	0.602369	8
0	0.707198	8
0	0.811039	8
0	0.683592	8
0	0.800572	8
0	0.695626	8
0	0.557751	8
0	0.779187	8
0	0.536357	8
0	0.636565	8
0	0.639963	9
0	0.406316	9
0	0.694916	9
0	0.626865	9
0	0.641692	9
0	0.658452	8
0	0.68737	8
0	0.77405	8
0	0.676647	8
0	0.748387	8
0	0.757576	8
0	0.617647	8
0	0.584071	8
0	0.652174	7
0	0.614035	8
0	0.682353	7
0	0.617117	7
0	0.553648	7
0	0.753927	8
0	0.748634	8
0	0.626168	8
0	0.686567	8
0	0.721739	8
0	0.577236	8
0	0.515021	8
0	0.510917	8
0	0.635135	8
0	0.494318	9
0	0.489474	7
0	0.451389	9
0	0.48	6
0	0.446602	6
0	0.463768	6
0	0.495413	6
0	0.425287	6
0	0.56129	8
0	0.542857	8
0	0.602041	8
0	0.666667	7
0	0.653333	7
0	0.475	9
0	0.541667	8
0	0.493213	9
0	0.728324	7
0	0.545455	8
0	0.462766	9
0	0.523077	8
0	0.663265	8
0	0.529126	8
0	0.656566	8
0	0.587786	8
0	0.584615	8
0	0.5	9
0	0.430851	9
0	0.709821	8
0	0.542986	8
0	0.516588	7
0	0.545045	8
0	0.738916	7
0	0.525424	8
0	0.698565	6
0	0.529412	8
0	0.534351	8
0	0.584795	8
0	0.666667	7
0	0.598592	8
0	0.641667	7
0	0.50625	8
0	0.548872	8
0	0.674847	7
0	0.73125	8
0	0.608333	8
0	0.626374	8
0	0.683333	8
0	0.618056	8
0	0.545455	7
0	0.470968	9
0	0.691892	7
0	0.761468	8
0	0.511364	8
0	0.644737	7
0	0.659091	7
0	0.69697	9
0	0.36087	9
0	0.6	7
0	0.713415	8
0	0.603604	7
0	0.614173	9
0	0.671533	7
0	0.611111	9
0	0.509677	9
0	0.591837	8
0	0.561983	8
0	0.367232	9
0	0.565657	8
0	0.565217	7
0	0.587838	8
0	0.572368	7
0	0.53719	9
0	0.577181	7
0	0.546218	8
0	0.762887	8
0	0.504202	9
0	0.519313	8
1	0.726952	7
1	0.76386	6
1	0.647149	7
1	0.5997	7
1	0.496021	7
1	0.493577	6
1	0.819739	7
1	0.922734	6
1	0.457083	7
1	0.651389	6
1	0.813739	5
1	0.601659	6
1	0.507564	5
1	0.767736	5
1	0.521643	5
1	0.612428	6
1	0.739282	6
1	0.585789	6
1	0.567417	6
1	0.555602	5
1	0.718784	5
1	0.64048	7
1	0.638642	7
1	0.800018	5
1	0.686376	7
1	0.579352	6
1	0.519011	7
1	0.661467	7
1	0.674785	7
1	0.805812	6
1	0.597964	5
1	0.887781	6
1	0.639098	6
1	0.659341	7
1	0.780645	6
1	0.862311	7
1	0.763737	6
1	0.758333	6
1	0.823529	5
1	0.727273	4
1	0.770833	5
1	0.622465	5
1	0.731639	6
1	0.592308	6
1	0.52347	4
1	0.6658	6
1	0.778378	4
1	0.863636	4
1	0.677966	6
1	0.754821	6
1	0.740667	5
1	0.640337	6
1	0.619375	6
1	0.639569	6
1	0.502625	6
1	0.674882	6
1	0.762771	5
1	0.968226	7
1	0.727273	5
1	0.866667	5
1	0.6	6
1	0.852685	5
1	0.846154	6
1	0.956866	6
1	0.777778	5
1	0.805348	5
1	0.818182	6
1	0.72973	5
1	0.818713	6
1	0.751445	5
1	0.701389	5
1	0.883436	5
1	0.816	5
1	0.590615	5
1	0.774194	5
1	0.8125	6
1	0.6	7
1	0.57331	7
1	0.654728	6
1	0.858586	6
1	0.849057	6
1	0.880646	6
1	0.80814	6
1	0.799469	6
1	0.68	6
1	0.893065	5
1	0.832752	6
1	0.748344	5
1	0.562044	5
1	0.722222	5
1	0.770833	6
1	0.584071	6
1	0.715596	5
1	0.609589	6
1	0.782895	6
1	0.854167	5
1	0.736842	5
1	0.935267	5
1	0.813581	5
1	0.63871	7
1	0.677419	6
1	0.648352	7
1	0.727941	6
1	0.755725	5
1	0.755556	6
1	0.76875	7
1	0.770588	7
1	0.726667	6
1	0.730061	7
1	0.818182	6
1	0.84153	7
1	0.767296	5
1	0.786765	5
1	0.845745	6
1	0.702381	5
1	0.697248	6
1	0.771689	6
1	0.700441	5
1	0.761905	6
1	0.776042	6
1	0.669811	6
1	0.79397	5
1	0.793296	5
1	0.75	5
1	0.770833	5
1	0.80531	5
1	0.72807	5
1	0.689815	6
1	0.794737	5
1	0.688995	6
1	0.616352	6
1	0.619318	6
1	0.666667	6
1	0.681529	6
1	0.656566	6
1	0.598039	6
1	0.70297	7
1	0.607595	6
1	0.716667	7
1	0.569697	7
1	0.712	6
1	0.736486	6
1	0.713376	6
1	0.644928	6
1	0.726804	5
1	0.60199	6
1	0.816568	5
1	0.827004	5
1	0.595628	6
1	0.681034	6
1	0.826923	5
1	0.813472	5
1	0.786325	6
1	0.695035	6
1	0.765152	6
1	0.649007	6
1	0.565934	6
1	0.785388	5
1	0.654545	6
1	0.596386	6
1	0.615819	6
1	0.739726	5
1	0.652695	6
1	0.748744	5
1	0.747253	5
1	0.634921	7
1	0.656627	6
1	0.741497	5
1	0.71223	7
1	0.736842	5
1	0.633721	7
1	0.626984	6
1	0.638889	7
1	0.736842	5
1	0.814208	5
1	0.842424	5
1	0.82	5
1	0.674847	6
1	0.8375	6
1	0.641304	6
1	0.6875	6
1	0.775281	6
1	0.6875	6
1	0.798165	6
1	0.7125	5
1	0.783133	6
1	0.701299	5
1	0.722581	5
1	0.694118	6
1	0.713415	5
1	0.603604	6
1	0.614173	7
1	0.77305	5
1	0.643411	6
1	0.623853	7
1	0.728814	5
1	0.796053	6
1	0.614679	5
1	0.697248	5
1	0.654676	6
1	0.811765	5
1	0.685315	5
1	0.717391	5
1	0.628099	7
1	0.704918	6
1	0.688235	7
1	0.61236	6
2	0.821823	5
2	0.772469	5
2	0.670379	3
2	0.503344	5
2	0.55064	5
2	0.551557	4
2	0.863394	3
2	0.982257	3
2	0.613507	3
2	0.672754	4
2	0.837112	4
2	0.612448	6
2	0.846449	3
2	0.841503	3
2	0.754567	5
2	0.875513	3
2	0.803894	4
2	0.885861	3
2	0.706257	5
2	0.739528	5
2	0.886006	3
2	0.816437	4
2	0.721524	5
2	0.661244	4
2	0.765939	5
2	0.76939	5
2	0.736741	5
2	0.716241	5
2	0.72682	5
2	0.896492	3
2	0.679207	4
2	0.937494	5
2	0.733333	5
2	0.777778	5
2	0.703786	5
2	0.943529	3
2	0.933708	3
2	0.863636	4
2	0.8738	4
2	0.723869	5
2	0.857143	3
2	0.727273	5
2	0.815789	4
2	0.75	5
2	0.644227	3
2	0.8	4
2	0.814103	4
2	0.883871	3
2	0.713043	5
2	0.762238	5
2	0.781022	4
2	0.730769	4
2	0.666667	4
2	0.703947	4
2	0.634146	3
2	0.735294	5
2	0.811024	3
2	0.967213	3
2	0.779817	4
2	0.844595	3
2	0.65035	4
2	0.886609	3
2	0.831123	4
2	0.986459	3
2	0.829545	4
2	0.835294	4
2	0.842593	3
2	0.796296	5
2	0.857143	4
2	0.821429	4
2	0.755099	5
2	0.93038	4
2	0.858407	3
2	0.72043	5
2	0.835526	3
2	0.835985	3
2	0.605186	5
2	0.605554	5
2	0.754098	5
2	0.992451	4
2	0.881988	3
2	0.921875	3
2	0.880952	4
2	0.817321	4
2	0.733871	5
2	0.900621	3
2	0.880597	3
2	0.780645	5
2	0.669303	5
2	0.761111	4
2	0.82069	3
2	0.693694	4
2	0.831776	3
2	0.721805	4
2	0.905252	3
2	0.897959	3
2	0.81379	3
2	0.977186	3
2	0.819355	4
2	0.809356	4
2	0.712418	5
2	0.707865	5
2	0.768657	5
2	0.79845	4
2	0.796992	4
2	0.803797	4
2	0.847594	3
2	0.763514	4
2	0.763975	5
2	0.865546	3
2	0.872928	4
2	0.802548	4
2	0.828358	5
2	0.802752	4
2	0.782609	4
2	0.882883	5
2	0.857143	4
2	0.767956	5
2	0.86747	5
2	0.873684	4
2	0.897959	3
2	0.889447	5
2	0.858757	3
2	0.875	3
2	0.780749	4
2	0.752294	4
2	0.776786	4
2	0.836601	5
2	0.853933	3
2	0.765957	4
2	0.811594	4
2	0.781915	5
2	0.818182	4
2	0.847682	4
2	0.828729	4
2	0.73	4
2	0.78	5
2	0.753247	4
2	0.79661	5
2	0.729323	5
2	0.785714	4
2	0.828767	5
2	0.875	4
2	0.770992	4
2	0.878307	4
2	0.874251	5
2	0.885714	4
2	0.866359	5
2	0.81768	4
2	0.868421	4
2	0.85	3
2	0.86911	4
2	0.947826	4
2	0.848921	3
2	0.853846	4
2	0.807692	4
2	0.718563	5
2	0.838384	4
2	0.791411	4
2	0.731707	5
2	0.833333	4
2	0.846847	4
2	0.723164	5
2	0.840909	4
2	0.808989	4
2	0.733333	4
2	0.714286	4
2	0.84507	4
2	0.810219	5
2	0.870229	4
2	0.823529	4
2	0.674797	4
2	0.734694	5
2	0.77305	3
2	0.902299	3
2	0.888889	4
2	0.888889	4
2	0.708075	5
2	0.873418	4
2	0.7	5
2	0.725352	5
2	0.882759	4
2	0.735714	5
2	0.83908	3
2	0.788136	4
2	0.820988	4
2	0.773333	5
2	0.75817	5
2	0.715415	5
2	0.827338	4
2	0.651376	5
2	0.656	5
2	0.81295	4
2	0.685039	4
2	0.672897	3
2	0.775862	4
2	0.833333	3
2	0.663551	4
2	0.815476	3
2	0.693431	3
2	0.862595	3
2	0.723404	4
2	0.757353	3
2	0.672269	4
2	0.734807	3
2	0.720238	3
2	0.756579	3
4	0.955663	3
4	0.86218	2
4	0.907658	2
4	0.806456	2
4	0.968611	3
4	0.921137	2
4	0.859799	3
4	0.956583	4
4	0.899269	4
4	0.944801	4
4	0.862658	4
4	0.815551	3
4	0.999182	4
4	0.915995	4
4	0.93681	2
4	0.882742	4
4	0.90283	2
4	0.982392	2
4	0.856204	2
4	0.88926	2
4	0.91462	2
4	0.911203	2
4	0.908	2
4	0.923196	2
4	0.957951	2
4	0.839632	3
4	0.889861	2
4	0.837075	3
4	0.889439	3
4	0.986798	3
4	0.917199	4
4	0.921624	3
4	0.923652	3
4	0.911311	4
4	0.939667	3
4	0.928672	2
4	0.914045	2
4	0.805151	2
4	0.938741	4
4	0.934868	2
4	0.891855	4
4	0.889738	2
4	0.908082	2
4	0.982656	2
4	0.862367	4
4	0.859444	3
4	0.894627	2
4	0.977343	3
4	0.91231	3
4	0.891175	2
4	0.913166	2
4	0.914179	3
4	0.965136	3
4	0.841155	3
4	0.969937	2
4	0.913848	2
4	0.867392	3
4	0.936441	3
4	0.98134	3
4	0.927775	4
4	0.935041	2
4	0.919732	3
4	0.935633	2
4	0.893558	3
4	0.900173	1
4	0.919753	2
4	0.899083	3
4	0.989929	4
4	0.933735	0.662651
4	0.815927	3
4	0.888661	2
4	0.949686	2
4	0.915966	3
4	0.876543	2
4	0.928974	0.710259
4	0.888235	2
4	0.854369	2
4	0.882883	2
4	0.958333	1
4	0.862385	3
4	0.915152	4
4	0.899497	4
4	0.924051	4
4	0.910448	4
4	0.900826	4
4	0.890323	3
4	0.924242	3
4	0.816993	3
4	0.900826	2
4	0.890323	3
4	0.929197	3
4	0.967033	2
4	0.926606	3
4	0.899083	2
4	0.923028	2
4	0.958333	2
4	0.880208	2
4	0.93007	2
4	0.856209	3
4	0.909774	3
4	0.857219	3
4	0.862069	3
4	0.916667	0.833333
4	0.958521	3
4	0.884568	3
4	0.945703	3
4	0.966596	4
4	0.999339	4
4	0.937645	3
4	0.923224	4
4	0.936071	4
4	0.884354	4
4	0.877863	4
4	0.899497	2
4	0.878378	4
4	0.894737	2
4	0.900662	0.993377
4	0.888199	2
4	0.936709	0.632911
4	0.891156	2
4	0.898477	2
4	0.918782	3
4	0.891429	2
4	0.927273	3
4	0.810811	3
4	0.875	2
4	0.827273	1
4	0.874172	4
4	0.886364	3
4	0.902439	2
4	0.943128	1
4	0.929825	3
4	0.928571	4
4	0.911392	2
4	0.898089	1
4	0.887755	2
4	0.921348	4
4	0.864407	2
4	0.896226	1
4	0.900826	0.991736
4	0.881818	4
4	0.923611	2
4	0.951389	3
4	0.886905	2
4	0.93617	2
4	0.915152	2
4	0.910615	2
4	0.900452	2
4	0.948837	3
4	0.913978	1
4	0.914141	3
4	0.915344	3
4	0.915094	2
4	0.870504	4
4	0.914141	3
4	0.899522	3
4	0.975124	3
4	0.888889	2
4	0.951923	3
4	0.938272	3
4	0.908676	3
4	0.968153	3
4	0.945	3
4	0.866972	3
4	0.840909	3
4	0.844037	3
4	0.90566	3
4	0.885714	4
4	0.851852	3
4	0.92126	4
4	0.824468	4
4	0.90566	4
4	0.918033	0.819672
4	0.920863	4
4	0.936047	4
4	0.925	4
4	0.918367	4
4	0.886792	4
4	0.910256	4
4	0.971591	4
4	0.963768	2
4	0.923077	4
4	0.893617	2
4	0.872093	2
4	0.836207	1
4	0.85625	4
4	0.849315	4
4	0.930233	4
4	0.929648	3
4	0.868613	4
4	0.862069	4
4	0.868687	4
4	0.834395	4
4	0.98	2
4	0.863248	4
4	0.908257	4
4	0.947368	4
4	0.942029	2
4	0.929032	4
4	0.936364	4
4	0.954887	4
4	0.909091	3
4	0.900826	4
4	0.891304	2
4	0.92053	3
4	0.809211	2
4	0.909774	4

## Sheet: Achauer+HAS
time	difference	ration	HAS	Achauer	HAS	time	ration	difference
0	-38.1	0.716032	Bright red	1	5	0	0.716032	-38.1
0	-23.88	0.653511	Bright red	1	5	0	0.653511	-23.88
0	-47.98	0.62345	Bright red	1	5	0	0.62345	-47.98
0	-53.01	0.593263	Bright red	1	5	0	0.593263	-53.01
0	-36.78	0.460941	Bright red	1	5	0	0.460941	-36.78
0	-47.68	0.498	Bright red	1	5	0	0.498	-47.68
0	-26.16	0.783013	Bright red	1	5	0	0.783013	-26.16
0	-20.98	0.825429	Bright red	1	5	0	0.825429	-20.98
0	-68.97	0.375328	Bright red	1	5	0	0.375328	-68.97
0	-19.54	0.622342	Bright red	1	5	0	0.622342	-19.54
0	-20.67	0.78906	Bright red	1	5	0	0.78906	-20.67
0	-47.4	0.621889	Bright red	1	5	0	0.621889	-47.4
0	-58.31	0.40796	Bright red	1	5	0	0.40796	-58.31
0	-42.64	0.61187	Bright red	1	5	0	0.61187	-42.64
0	-58.06	0.30006	Bright red	1	5	0	0.30006	-58.06
0	-46.36	0.525389	Bright red	1	5	0	0.525389	-46.36
0	-29.94	0.67879	Bright red	1	5	0	0.67879	-29.94
0	-84.39	0.470843	Bright red	1	5	0	0.470843	-84.39
0	-67.34	0.553389	Bright red	1	5	0	0.553389	-67.34
0	-77.94	0.54935	Bright red	1	5	0	0.54935	-77.94
0	-50.85	0.580619	Bright red	1	5	0	0.580619	-50.85
0	-69.59	0.554453	Bright red	1	5	0	0.554453	-69.59
0	-55.05	0.586588	Bright red	1	5	0	0.586588	-55.05
0	-45.44	0.545509	Bright red	1	5	0	0.545509	-45.44
0	-31.34	0.616308	Bright red	1	5	0	0.616308	-31.34
0	-53.4	0.535652	Bright red	1	5	0	0.535652	-53.4
0	-80.47	0.406957	Bright red	1	5	0	0.406957	-80.47
0	-55.96	0.477449	Bright red	1	5	0	0.477449	-55.96
0	-62.02	0.659437	Bright red	1	5	0	0.659437	-62.02
0	-29.95	0.7248	Bright red	1	5	0	0.7248	-29.95
0	-59.57	0.584096	Bright red	1	5	0	0.584096	-59.57
0	-45.02	0.595653	Bright red	1	5	0	0.595653	-45.02
0	-51.79	0.607026	Bright red	1	5	0	0.607026	-51.79
0	-38.72	0.536176	Bright red	1	5	0	0.536176	-38.72
0	-54.33	0.584919	Bright red	1	5	0	0.584919	-54.33
0	-38.72	0.74197	Bright red	1	5	0	0.74197	-38.72
0	-49	0.689834	Bright red	1	5	0	0.689834	-49
0	-30.13	0.733857	Bright red	1	5	0	0.733857	-30.13
0	-37.65	0.779799	Bright red	1	5	0	0.779799	-37.65
0	-45.7	0.609502	Bright red	1	5	0	0.609502	-45.7
0	-55.46	0.650734	Bright red	1	5	0	0.650734	-55.46
0	-58.23	0.571113	Bright red	1	5	0	0.571113	-58.23
0	-90.26	0.547183	Bright red	1	5	0	0.547183	-90.26
0	-65.89	0.502454	Bright red	1	5	0	0.502454	-65.89
0	-85.14	0.451453	Bright red	1	5	0	0.451453	-85.14
0	-54.14	0.621848	Bright red	1	5	0	0.621848	-54.14
0	-63.08	0.688109	Bright red	1	5	0	0.688109	-63.08
0	-37.84	0.828102	Bright red	1	5	0	0.828102	-37.84
0	-44.51	0.627188	Bright red	1	5	0	0.627188	-44.51
0	-41.06	0.689034	Bright red	1	5	0	0.689034	-41.06
0	-41.46	0.63976	Bright red	1	5	0	0.63976	-41.46
0	-60.09	0.647194	Bright red	1	5	0	0.647194	-60.09
0	-60.77	0.620401	Bright red	1	5	0	0.620401	-60.77
0	-73.21	0.545251	Bright red	1	5	0	0.545251	-73.21
0	-65	0.461252	Bright red	1	5	0	0.461252	-65
0	-49.66	0.548463	Bright red	1	5	0	0.548463	-49.66
0	-45.83	0.640803	Bright red	1	5	0	0.640803	-45.83
0	-30.21	0.785043	Bright red	1	5	0	0.785043	-30.21
0	-41.5	0.629729	Bright red	1	5	0	0.629729	-41.5
0	-29.02	0.817231	Bright red	1	5	0	0.817231	-29.02
0	-71.89	0.551332	Bright red	1	5	0	0.551332	-71.89
0	-54	0.625598	Bright red	1	5	0	0.625598	-54
0	-34.31	0.762116	Bright red	1	5	0	0.762116	-34.31
0	-44.56	0.748703	Bright red	1	5	0	0.748703	-44.56
0	-27.99	0.710757	Bright red	1	5	0	0.710757	-27.99
0	-43.68	0.666157	Bright red	1	5	0	0.666157	-43.68
0	-28.5275	0.759439	Bright red	1	5	0	0.759439	-28.5275
0	-43	0.64262	Bright red	1	5	0	0.64262	-43
0	-45.07	0.742766	Bright red	1	5	0	0.742766	-45.07
0	-57.31	0.677399	Bright red	1	5	0	0.677399	-57.31
0	-51.1	0.64595	Bright red	1	5	0	0.64595	-51.1
0	-34.37	0.798782	Bright red	1	5	0	0.798782	-34.37
0	-30.87	0.760214	Bright red	1	5	0	0.760214	-30.87
0	-73.21	0.450911	Bright red	1	5	0	0.450911	-73.21
0	-40.34	0.732245	Bright red	1	5	0	0.732245	-40.34
0	-45.91	0.723816	Bright red	1	5	0	0.723816	-45.91
0	-74.78	0.403288	Bright red	1	5	0	0.403288	-74.78
0	-78	0.463254	Bright red	1	5	0	0.463254	-78
0	-51.3575	0.686802	Bright red	1	5	0	0.686802	-51.3575
0	-25.88	0.762808	Bright red	1	5	0	0.762808	-25.88
0	-34.645	0.770616	Bright red	1	5	0	0.770616	-34.645
0	-66.57	0.649834	Bright red	1	5	0	0.649834	-66.57
0	-49.485	0.734016	Bright red	1	5	0	0.734016	-49.485
0	-60.11	0.53914	Bright red	1	5	0	0.53914	-60.11
0	-36.7575	0.684992	Bright red	1	5	0	0.684992	-36.7575
0	-52.89	0.694842	Bright red	1	5	0	0.694842	-52.89
0	-29.83	0.802777	Bright red	1	5	0	0.802777	-29.83
0	-48.24	0.676459	Bright red	1	5	0	0.676459	-48.24
0	-75.11	0.465143	Bright red	1	5	0	0.465143	-75.11
0	-66.7	0.646285	Bright red	1	5	0	0.646285	-66.7
0	-40.11	0.714377	Bright red	1	5	0	0.714377	-40.11
0	-61.25	0.458013	Bright red	1	5	0	0.458013	-61.25
0	-31.466	0.688628	Bright red	1	5	0	0.688628	-31.466
0	-55.7465	0.602369	Bright red	1	5	0	0.602369	-55.7465
0	-49.87	0.707198	Bright red	1	5	0	0.707198	-49.87
0	-18.11	0.811039	Bright red	1	5	0	0.811039	-18.11
0	-27.98	0.683592	Bright red	1	5	0	0.683592	-27.98
0	-30	0.800572	Bright red	1	5	0	0.800572	-30
0	-45.79	0.695626	Bright red	1	5	0	0.695626	-45.79
0	-70.95	0.557751	Bright red	1	5	0	0.557751	-70.95
0	-28.2	0.779187	Bright red	1	5	0	0.779187	-28.2
0	-44.06	0.536357	Bright red	1	5	0	0.536357	-44.06
0	-50.87	0.636565	Bright red	1	5	0	0.636565	-50.87
0	-50.56	0.639963	Bright red	1	5	0	0.639963	-50.56
0	-95.31	0.406316	Bright red	1	5	0	0.406316	-95.31
0	-48.13	0.694916	Bright red	1	5	0	0.694916	-48.13
0	-59.78	0.626865	Bright red	1	5	0	0.626865	-59.78
0	-61.07	0.641692	Bright red	1	5	0	0.641692	-61.07
0	-54.05	0.658452	Bright red	1	5	0	0.658452	-54.05
0	-37.5	0.68737	Bright red	1	5	0	0.68737	-37.5
0	-38.99	0.77405	Bright red	1	5	0	0.77405	-38.99
0	-54	0.676647	Bright red	1	5	0	0.676647	-54
0	-39	0.748387	Bright red	1	5	0	0.748387	-39
0	-48	0.757576	Bright red	1	5	0	0.757576	-48
0	-65	0.617647	Bright red	1	5	0	0.617647	-65
0	-47	0.584071	Bright red	1	5	0	0.584071	-47
0	-80	0.652174	Bright red	1	5	0	0.652174	-80
0	-88	0.614035	Bright red	1	5	0	0.614035	-88
0	-54	0.682353	Bright red	1	5	0	0.682353	-54
0	-85	0.617117	Bright red	1	5	0	0.617117	-85
0	-104	0.553648	Bright red	1	5	0	0.553648	-104
0	-47	0.753927	Bright red	1	5	0	0.753927	-47
0	-46	0.748634	Bright red	1	5	0	0.748634	-46
0	-40	0.626168	Bright red	1	5	0	0.626168	-40
0	-63	0.686567	Bright red	1	5	0	0.686567	-63
0	-64	0.721739	Bright red	1	5	0	0.721739	-64
0	-52	0.577236	Bright red	1	5	0	0.577236	-52
0	-113	0.515021	Bright red	1	5	0	0.515021	-113
0	-112	0.510917	Bright red	1	5	0	0.510917	-112
0	-81	0.635135	Bright red	1	5	0	0.635135	-81
0	-89	0.494318	Bright red	1	5	0	0.494318	-89
0	-97	0.489474	Bright red	1	5	0	0.489474	-97
0	-79	0.451389	Bright red	1	5	0	0.451389	-79
0	-52	0.48	Bright red	1	5	0	0.48	-52
0	-57	0.446602	Bright red	1	5	0	0.446602	-57
0	-74	0.463768	Bright red	1	5	0	0.463768	-74
0	-55	0.495413	Bright red	1	5	0	0.495413	-55
0	-50	0.425287	Bright red	1	5	0	0.425287	-50
0	-68	0.56129	Bright red	1	5	0	0.56129	-68
0	-64	0.542857	Bright red	1	5	0	0.542857	-64
0	-39	0.602041	Bright red	1	5	0	0.602041	-39
0	-51	0.666667	Bright red	1	5	0	0.666667	-51
0	-52	0.653333	red	2	4	0	0.653333	-52
0	-84	0.475	Bright red	1	5	0	0.475	-84
0	-66	0.541667	Bright red	1	5	0	0.541667	-66
0	-112	0.493213	red	2	4	0	0.493213	-112
0	-47	0.728324	Bright red	1	5	0	0.728324	-47
0	-90	0.545455	Bright red	1	5	0	0.545455	-90
0	-101	0.462766	Bright red	1	5	0	0.462766	-101
0	-62	0.523077	Bright red	1	5	0	0.523077	-62
0	-33	0.663265	Bright red	1	5	0	0.663265	-33
0	-97	0.529126	Bright red	1	5	0	0.529126	-97
0	-34	0.656566	Bright red	1	5	0	0.656566	-34
0	-54	0.587786	Bright red	1	5	0	0.587786	-54
0	-54	0.584615	Bright red	1	5	0	0.584615	-54
0	-83	0.5	Bright red	1	5	0	0.5	-83
0	-107	0.430851	Bright red	1	5	0	0.430851	-107
0	-65	0.709821	Bright red	1	5	0	0.709821	-65
0	-101	0.542986	Bright red	1	5	0	0.542986	-101
0	-102	0.516588	Bright red	1	5	0	0.516588	-102
0	-101	0.545045	Bright red	1	5	0	0.545045	-101
0	-53	0.738916	Bright red	1	5	0	0.738916	-53
0	-84	0.525424	Bright red	1	5	0	0.525424	-84
0	-63	0.698565	Bright red	1	5	0	0.698565	-63
0	-80	0.529412	Bright red	1	5	0	0.529412	-80
0	-61	0.534351	Bright red	1	5	0	0.534351	-61
0	-71	0.584795	red	2	4	0	0.584795	-71
0	-50	0.666667	Bright red	1	5	0	0.666667	-50
0	-57	0.598592	red	2	4	0	0.598592	-57
0	-43	0.641667	Bright red	1	5	0	0.641667	-43
0	-79	0.50625	Bright red	1	5	0	0.50625	-79
0	-60	0.548872	darked red	3	3	0	0.548872	-60
0	-53	0.674847	Bright red	1	5	0	0.674847	-53
0	-43	0.73125	red	2	4	0	0.73125	-43
0	-47	0.608333	red	2	4	0	0.608333	-47
0	-68	0.626374	red	2	4	0	0.626374	-68
0	-38	0.683333	Bright red	1	5	0	0.683333	-38
0	-55	0.618056	Bright red	1	5	0	0.618056	-55
0	-45	0.545455	Bright red	1	5	0	0.545455	-45
0	-82	0.470968	red	2	4	0	0.470968	-82
0	-57	0.691892	Bright red	1	5	0	0.691892	-57
0	-26	0.761468	Bright red	1	5	0	0.761468	-26
0	-43	0.511364	red	2	4	0	0.511364	-43
0	-27	0.644737	red	2	4	0	0.644737	-27
0	-30	0.659091	Bright red	1	5	0	0.659091	-30
0	-30	0.69697	red	2	4	0	0.69697	-30
0	-147	0.36087	red	2	4	0	0.36087	-147
0	-102	0.6	red	1	4	0	0.6	-102
0	-47	0.713415	Bright red	1	5	0	0.713415	-47
0	-44	0.603604	red	2	4	0	0.603604	-44
0	-49	0.614173	Bright red	1	5	0	0.614173	-49
0	-45	0.671533	Bright red	1	5	0	0.671533	-45
0	-56	0.611111	darked red	3	3	0	0.611111	-56
0	-76	0.509677	Bright red	1	5	0	0.509677	-76
0	-40	0.591837	red	2	4	0	0.591837	-40
0	-53	0.561983	darked red	3	3	0	0.561983	-53
0	-112	0.367232	Bright red	1	5	0	0.367232	-112
0	-43	0.565657	Bright red	1	5	0	0.565657	-43
0	-50	0.565217	Bright red	1	5	0	0.565217	-50
0	-61	0.587838	darked red	3	3	0	0.587838	-61
0	-65	0.572368	red	1	4	0	0.572368	-65
0	-56	0.53719	darked red	2	3	0	0.53719	-56
0	-63	0.577181	darked red	1	3	0	0.577181	-63
0	-54	0.546218	red	2	4	0	0.546218	-54
0	-46	0.762887	red	2	4	0	0.762887	-46
0	-118	0.504202	darked red	3	3	0	0.504202	-118
0	-112	0.519313	red	2	4	0	0.519313	-112
1	-30.21	0.726952	Bright red	1	5	1	0.726952	-30.21
1	-14.61	0.76386	Bright red	1	5	1	0.76386	-14.61
1	-46.1	0.647149	Bright red	1	5	1	0.647149	-46.1
1	-53.46	0.5997	Bright red	1	5	1	0.5997	-53.46
1	-34.2	0.496021	red	2	4	1	0.496021	-34.2
1	-65.05	0.493577	Bright red	1	5	1	0.493577	-65.05
1	-21.79	0.819739	Bright red	1	5	1	0.819739	-21.79
1	-7.46	0.922734	Bright red	1	5	1	0.922734	-7.46
1	-59.9	0.457083	Bright red	1	5	1	0.457083	-59.9
1	-28.37	0.651389	red	2	4	1	0.651389	-28.37
1	-18.79	0.813739	Bright red	1	5	1	0.813739	-18.79
1	-39.87	0.601659	Bright red	1	5	1	0.601659	-39.87
1	-48.83	0.507564	red	2	4	1	0.507564	-48.83
1	-30.35	0.767736	Bright red	1	5	1	0.767736	-30.35
1	-38.9	0.521643	Bright red	1	5	1	0.521643	-38.9
1	-38.11	0.612428	red	2	4	1	0.612428	-38.11
1	-20.19	0.739282	Bright red	1	5	1	0.739282	-20.19
1	-46.11	0.585789	Bright red	1	5	1	0.585789	-46.11
1	-62.85	0.567417	red	2	4	1	0.567417	-62.85
1	-53.47	0.555602	Bright red	1	5	1	0.555602	-53.47
1	-30.9	0.718784	Bright red	1	5	1	0.718784	-30.9
1	-39.22	0.64048	Bright red	1	5	1	0.64048	-39.22
1	-45.99	0.638642	Bright red	1	5	1	0.638642	-45.99
1	-21.87	0.800018	Bright red	1	5	1	0.800018	-21.87
1	-25.99	0.686376	red	2	4	1	0.686376	-25.99
1	-50.89	0.579352	red	2	4	1	0.579352	-50.89
1	-65.78	0.519011	red	2	4	1	0.519011	-65.78
1	-51	0.661467	Bright red	1	5	1	0.661467	-51
1	-43.8	0.674785	red	2	4	1	0.674785	-43.8
1	-21.25	0.805812	Bright red	1	5	1	0.805812	-21.25
1	-45.02	0.597964	red	2	4	1	0.597964	-45.02
1	-14.07	0.887781	Bright red	1	5	1	0.887781	-14.07
1	-48	0.639098	Bright red	1	5	1	0.639098	-48
1	-31	0.659341	red	2	4	1	0.659341	-31
1	-34	0.780645	red	2	4	1	0.780645	-34
1	-20.63	0.862311	red	2	4	1	0.862311	-20.63
1	-38.14	0.763737	Bright red	1	5	1	0.763737	-38.14
1	-29	0.758333	Bright red	1	5	1	0.758333	-29
1	-30	0.823529	Bright red	1	5	1	0.823529	-30
1	-45	0.727273	Bright red	1	5	1	0.727273	-45
1	-33	0.770833	red	2	4	1	0.770833	-33
1	-50.45	0.622465	red	2	4	1	0.622465	-50.45
1	-52.47	0.731639	red	2	4	1	0.731639	-52.47
1	-53	0.592308	red	2	4	1	0.592308	-53
1	-65.48	0.52347	red	2	4	1	0.52347	-65.48
1	-50.13	0.6658	red	2	4	1	0.6658	-50.13
1	-44.32	0.778378	red	2	4	1	0.778378	-44.32
1	-30	0.863636	red	2	4	1	0.863636	-30
1	-38	0.677966	red	2	4	1	0.677966	-38
1	-32.8	0.754821	red	2	4	1	0.754821	-32.8
1	-31.12	0.740667	red	2	4	1	0.740667	-31.12
1	-67.89	0.640337	red	2	4	1	0.640337	-67.89
1	-60.98	0.619375	red	2	4	1	0.619375	-60.98
1	-56.22	0.639569	red	2	4	1	0.639569	-56.22
1	-59.69	0.502625	red	2	4	1	0.502625	-59.69
1	-35.09	0.674882	Bright red	1	5	1	0.674882	-35.09
1	-31.02	0.762771	red	2	4	1	0.762771	-31.02
1	-3.94	0.968226	red	2	4	1	0.968226	-3.94
1	-30	0.727273	Bright red	1	5	1	0.727273	-30
1	-20	0.866667	red	2	4	1	0.866667	-20
1	-60	0.6	Bright red	1	5	1	0.6	-60
1	-18.835	0.852685	red	2	4	1	0.852685	-18.835
1	-20	0.846154	Bright red	1	5	1	0.846154	-20
1	-6.9525	0.956866	Bright red	1	5	1	0.956866	-6.9525
1	-20	0.777778	red	2	4	1	0.777778	-20
1	-32.9025	0.805348	red	2	4	1	0.805348	-32.9025
1	-20	0.818182	red	2	4	1	0.818182	-20
1	-30	0.72973	darked red	3	3	1	0.72973	-30
1	-31	0.818713	Bright red	1	5	1	0.818713	-31
1	-43	0.751445	red	2	4	1	0.751445	-43
1	-43	0.701389	Bright red	1	5	1	0.701389	-43
1	-19	0.883436	red	2	4	1	0.883436	-19
1	-23	0.816	Bright red	1	5	1	0.816	-23
1	-54.1975	0.590615	red	2	4	1	0.590615	-54.1975
1	-35	0.774194	red	2	4	1	0.774194	-35
1	-30	0.8125	red	2	4	1	0.8125	-30
1	-40	0.6	red	2	4	1	0.6	-40
1	-58	0.57331	red	2	4	1	0.57331	-58
1	-41.3075	0.654728	red	2	4	1	0.654728	-41.3075
1	-14	0.858586	red	2	4	1	0.858586	-14
1	-24	0.849057	red	2	4	1	0.849057	-24
1	-23.36	0.880646	red	2	4	1	0.880646	-23.36
1	-33	0.80814	red	2	4	1	0.80814	-33
1	-23.415	0.799469	red	2	4	1	0.799469	-23.415
1	-40	0.68	red	2	4	1	0.68	-40
1	-17.27	0.893065	red	2	4	1	0.893065	-17.27
1	-22.52	0.832752	red	2	4	1	0.832752	-22.52
1	-38	0.748344	red	2	4	1	0.748344	-38
1	-60	0.562044	red	2	4	1	0.562044	-60
1	-50	0.722222	red	2	4	1	0.722222	-50
1	-33	0.770833	red	2	4	1	0.770833	-33
1	-47	0.584071	red	2	4	1	0.584071	-47
1	-31	0.715596	red	2	4	1	0.715596	-31
1	-57	0.609589	red	2	4	1	0.609589	-57
1	-33	0.782895	red	2	4	1	0.782895	-33
1	-14	0.854167	red	2	4	1	0.854167	-14
1	-25	0.736842	red	2	4	1	0.736842	-25
1	-9.195	0.935267	red	2	4	1	0.935267	-9.195
1	-27.37	0.813581	red	2	4	1	0.813581	-27.37
1	-56	0.63871	red	2	4	1	0.63871	-56
1	-50	0.677419	red	2	4	1	0.677419	-50
1	-32	0.648352	red	2	4	1	0.648352	-32
1	-37	0.727941	red	2	4	1	0.727941	-37
1	-32	0.755725	red	2	4	1	0.755725	-32
1	-33	0.755556	red	2	4	1	0.755556	-33
1	-37	0.76875	red	2	4	1	0.76875	-37
1	-39	0.770588	red	2	4	1	0.770588	-39
1	-41	0.726667	red	2	4	1	0.726667	-41
1	-44	0.730061	Bright red	1	5	1	0.730061	-44
1	-22	0.818182	darked red	3	3	1	0.818182	-22
1	-29	0.84153	red	2	4	1	0.84153	-29
1	-37	0.767296	red	2	4	1	0.767296	-37
1	-29	0.786765	red	2	4	1	0.786765	-29
1	-29	0.845745	red	2	4	1	0.845745	-29
1	-50	0.702381	red	2	4	1	0.702381	-50
1	-33	0.697248	red	2	4	1	0.697248	-33
1	-50	0.771689	red	2	4	1	0.771689	-50
1	-68	0.700441	red	2	4	1	0.700441	-68
1	-40	0.761905	red	2	4	1	0.761905	-40
1	-43	0.776042	red	2	4	1	0.776042	-43
1	-70	0.669811	red	2	4	1	0.669811	-70
1	-41	0.79397	darked red	3	3	1	0.79397	-41
1	-37	0.793296	red	2	4	1	0.793296	-37
1	-28	0.75	red	2	4	1	0.75	-28
1	-44	0.770833	red	2	4	1	0.770833	-44
1	-44	0.80531	red	2	4	1	0.80531	-44
1	-31	0.72807	red	2	4	1	0.72807	-31
1	-67	0.689815	red	2	4	1	0.689815	-67
1	-39	0.794737	red	2	4	1	0.794737	-39
1	-65	0.688995	red	2	4	1	0.688995	-65
1	-61	0.616352	red	2	4	1	0.616352	-61
1	-67	0.619318	red	2	4	1	0.619318	-67
1	-44	0.666667	red	2	4	1	0.666667	-44
1	-50	0.681529	red	2	4	1	0.681529	-50
1	-34	0.656566	red	2	4	1	0.656566	-34
1	-41	0.598039	red	2	4	1	0.598039	-41
1	-60	0.70297	darked red	3	3	1	0.70297	-60
1	-31	0.607595	Bright red	1	5	1	0.607595	-31
1	-34	0.716667	red	2	4	1	0.716667	-34
1	-71	0.569697	red	2	4	1	0.569697	-71
1	-36	0.712	red	2	4	1	0.712	-36
1	-39	0.736486	red	2	4	1	0.736486	-39
1	-45	0.713376	red	2	4	1	0.713376	-45
1	-49	0.644928	darked red	3	3	1	0.644928	-49
1	-53	0.726804	red	2	4	1	0.726804	-53
1	-80	0.60199	red	2	4	1	0.60199	-80
1	-31	0.816568	red	2	4	1	0.816568	-31
1	-41	0.827004	darked red	3	3	1	0.827004	-41
1	-74	0.595628	red	2	4	1	0.595628	-74
1	-37	0.681034	darked red	3	3	1	0.681034	-37
1	-18	0.826923	red	2	4	1	0.826923	-18
1	-36	0.813472	red	2	4	1	0.813472	-36
1	-25	0.786325	darked red	3	3	1	0.786325	-25
1	-43	0.695035	darked red	3	3	1	0.695035	-43
1	-31	0.765152	darked red	2	3	1	0.765152	-31
1	-53	0.649007	darked red	3	3	1	0.649007	-53
1	-79	0.565934	darked red	3	3	1	0.565934	-79
1	-47	0.785388	darked red	3	3	1	0.785388	-47
1	-57	0.654545	darked red	2	3	1	0.654545	-57
1	-67	0.596386	darked red	3	3	1	0.596386	-67
1	-68	0.615819	darked red	3	3	1	0.615819	-68
1	-57	0.739726	darked red	2	3	1	0.739726	-57
1	-58	0.652695	darked red	3	3	1	0.652695	-58
1	-50	0.748744	darked red	3	3	1	0.748744	-50
1	-46	0.747253	darked red	3	3	1	0.747253	-46
1	-46	0.634921	darked red	2	3	1	0.634921	-46
1	-57	0.656627	darked red	3	3	1	0.656627	-57
1	-38	0.741497	darked red	3	3	1	0.741497	-38
1	-40	0.71223	darked red	3	3	1	0.71223	-40
1	-35	0.736842	darked red	3	3	1	0.736842	-35
1	-63	0.633721	darked red	2	3	1	0.633721	-63
1	-47	0.626984	darked red	3	3	1	0.626984	-47
1	-52	0.638889	darked red	2	3	1	0.638889	-52
1	-35	0.736842	darked red	2	3	1	0.736842	-35
1	-34	0.814208	darked red	3	3	1	0.814208	-34
1	-26	0.842424	darked red	3	3	1	0.842424	-26
1	-36	0.82	darked red	3	3	1	0.82	-36
1	-53	0.674847	darked red	3	3	1	0.674847	-53
1	-26	0.8375	darked red	3	3	1	0.8375	-26
1	-33	0.641304	darked red	3	3	1	0.641304	-33
1	-45	0.6875	darked red	3	3	1	0.6875	-45
1	-40	0.775281	darked red	2	3	1	0.775281	-40
1	-45	0.6875	darked red	2	3	1	0.6875	-45
1	-22	0.798165	darked red	3	3	1	0.798165	-22
1	-23	0.7125	darked red	3	3	1	0.7125	-23
1	-18	0.783133	darked red	3	3	1	0.783133	-18
1	-23	0.701299	darked red	3	3	1	0.701299	-23
1	-43	0.722581	darked red	3	3	1	0.722581	-43
1	-78	0.694118	darked red	3	3	1	0.694118	-78
1	-47	0.713415	darked red	3	3	1	0.713415	-47
1	-44	0.603604	darked red	3	3	1	0.603604	-44
1	-49	0.614173	darked red	3	3	1	0.614173	-49
1	-32	0.77305	close normal	4	2	1	0.77305	-32
1	-46	0.643411	close normal	4	2	1	0.643411	-46
1	-41	0.623853	close normal	4	2	1	0.623853	-41
1	-32	0.728814	close normal	4	2	1	0.728814	-32
1	-31	0.796053	close normal	4	2	1	0.796053	-31
1	-42	0.614679	close normal	4	2	1	0.614679	-42
1	-33	0.697248	close normal	4	2	1	0.697248	-33
1	-48	0.654676	close normal	4	2	1	0.654676	-48
1	-32	0.811765	close normal	4	2	1	0.811765	-32
1	-45	0.685315	close normal	4	2	1	0.685315	-45
1	-39	0.717391	close normal	4	2	1	0.717391	-39
1	-45	0.628099	normal	5	1	1	0.628099	-45
1	-54	0.704918	normal	5	1	1	0.704918	-54
1	-53	0.688235	normal	5	1	1	0.688235	-53
1	-59	0.61236	normal	5	1	1	0.61236	-59
2	-19.22	0.821823	red	2	4	2	0.821823	-19.22
2	-16	0.772469	red	2	4	2	0.772469	-16
2	-39.66	0.670379	red	2	4	2	0.670379	-39.66
2	-52.73	0.503344	Bright red	1	5	2	0.503344	-52.73
2	-35.45	0.55064	Bright red	1	5	2	0.55064	-35.45
2	-57.45	0.551557	red	2	4	2	0.551557	-57.45
2	-15.89	0.863394	red	2	4	2	0.863394	-15.89
2	-1.78	0.982257	Bright red	1	5	2	0.982257	-1.78
2	-38	0.613507	Bright red	1	5	2	0.613507	-38
2	-22.04	0.672754	red	2	4	2	0.672754	-22.04
2	-16.67	0.837112	red	2	4	2	0.837112	-16.67
2	-37.86	0.612448	red	2	4	2	0.612448	-37.86
2	-16.02	0.846449	red	2	4	2	0.846449	-16.02
2	-20.76	0.841503	red	2	4	2	0.841503	-20.76
2	-23.11	0.754567	Bright red	1	5	2	0.754567	-23.11
2	-11.23	0.875513	Bright red	1	5	2	0.875513	-11.23
2	-19.24	0.803894	red	2	4	2	0.803894	-19.24
2	-11.31	0.885861	darked red	3	3	2	0.885861	-11.31
2	-41.55	0.706257	red	2	4	2	0.706257	-41.55
2	-31.34	0.739528	red	2	4	2	0.739528	-31.34
2	-12.74	0.886006	red	2	4	2	0.886006	-12.74
2	-19.99	0.816437	red	2	4	2	0.816437	-19.99
2	-26.16	0.721524	red	2	4	2	0.721524	-26.16
2	-42.731	0.661244	red	2	4	2	0.661244	-42.731
2	-18.87	0.765939	red	2	4	2	0.765939	-18.87
2	-30	0.76939	darked red	3	3	2	0.76939	-30
2	-39.66	0.736741	red	2	4	2	0.736741	-39.66
2	-20.11	0.716241	red	2	4	2	0.716241	-20.11
2	-29.08	0.72682	Bright red	1	5	2	0.72682	-29.08
2	-11.39	0.896492	darked red	3	3	2	0.896492	-11.39
2	-36.41	0.679207	red	2	4	2	0.679207	-36.41
2	-6.68	0.937494	darked red	3	3	2	0.937494	-6.68
2	-32	0.733333	red	2	4	2	0.733333	-32
2	-20	0.777778	darked red	3	3	2	0.777778	-20
2	-38.81	0.703786	red	2	4	2	0.703786	-38.81
2	-7.44	0.943529	darked red	3	3	2	0.943529	-7.44
2	-8.61	0.933708	darked red	3	3	2	0.933708	-8.61
2	-15	0.863636	red	2	4	2	0.863636	-15
2	-21.43	0.8738	darked red	3	3	2	0.8738	-21.43
2	-42.85	0.723869	darked red	3	3	2	0.723869	-42.85
2	-20	0.857143	red	2	4	2	0.857143	-20
2	-30	0.727273	darked red	3	3	2	0.727273	-30
2	-35	0.815789	red	2	4	2	0.815789	-35
2	-30	0.75	red	2	4	2	0.75	-30
2	-49.36	0.644227	darked red	3	3	2	0.644227	-49.36
2	-24	0.8	red	2	4	2	0.8	-24
2	-29	0.814103	darked red	3	3	2	0.814103	-29
2	-18	0.883871	darked red	3	3	2	0.883871	-18
2	-33	0.713043	darked red	3	3	2	0.713043	-33
2	-34	0.762238	red	2	4	2	0.762238	-34
2	-30	0.781022	darked red	3	3	2	0.781022	-30
2	-49	0.730769	darked red	3	3	2	0.730769	-49
2	-52	0.666667	darked red	3	3	2	0.666667	-52
2	-45	0.703947	red	2	4	2	0.703947	-45
2	-45	0.634146	red	2	4	2	0.634146	-45
2	-27	0.735294	darked red	3	3	2	0.735294	-27
2	-24	0.811024	red	2	4	2	0.811024	-24
2	-4	0.967213	darked red	3	3	2	0.967213	-4
2	-24	0.779817	darked red	3	3	2	0.779817	-24
2	-23	0.844595	darked red	3	3	2	0.844595	-23
2	-50	0.65035	darked red	3	3	2	0.65035	-50
2	-16.222	0.886609	darked red	3	3	2	0.886609	-16.222
2	-29.1275	0.831123	darked red	3	3	2	0.831123	-29.1275
2	-2.1825	0.986459	darked red	3	3	2	0.986459	-2.1825
2	-15	0.829545	darked red	3	3	2	0.829545	-15
2	-28	0.835294	darked red	3	3	2	0.835294	-28
2	-17	0.842593	darked red	3	3	2	0.842593	-17
2	-22	0.796296	darked red	3	3	2	0.796296	-22
2	-24	0.857143	red	2	4	2	0.857143	-24
2	-30	0.821429	darked red	3	3	2	0.821429	-30
2	-33.5	0.755099	red	2	4	2	0.755099	-33.5
2	-11	0.93038	darked red	3	3	2	0.93038	-11
2	-16	0.858407	darked red	3	3	2	0.858407	-16
2	-26	0.72043	red	2	4	2	0.72043	-26
2	-25	0.835526	darked red	3	3	2	0.835526	-25
2	-30.1	0.835985	darked red	3	3	2	0.835985	-30.1
2	-50.625	0.605186	darked red	3	3	2	0.605186	-50.625
2	-55.0025	0.605554	darked red	3	3	2	0.605554	-55.0025
2	-30	0.754098	darked red	3	3	2	0.754098	-30
2	-0.715	0.992451	red	2	4	2	0.992451	-0.715
2	-19	0.881988	darked red	3	3	2	0.881988	-19
2	-15	0.921875	darked red	3	3	2	0.921875	-15
2	-20	0.880952	red	2	4	2	0.880952	-20
2	-23.16	0.817321	darked red	3	3	2	0.817321	-23.16
2	-33	0.733871	darked red	3	3	2	0.733871	-33
2	-16	0.900621	darked red	3	3	2	0.900621	-16
2	-16	0.880597	darked red	3	3	2	0.880597	-16
2	-34	0.780645	darked red	3	3	2	0.780645	-34
2	-43.2825	0.669303	darked red	3	3	2	0.669303	-43.2825
2	-43	0.761111	darked red	2	3	2	0.761111	-43
2	-26	0.82069	darked red	3	3	2	0.82069	-26
2	-34	0.693694	darked red	3	3	2	0.693694	-34
2	-18	0.831776	darked red	3	3	2	0.831776	-18
2	-37	0.721805	darked red	2	3	2	0.721805	-37
2	-15.1	0.905252	darked red	3	3	2	0.905252	-15.1
2	-10	0.897959	darked red	3	3	2	0.897959	-10
2	-16.15	0.81379	darked red	3	3	2	0.81379	-16.15
2	-3.195	0.977186	darked red	3	3	2	0.977186	-3.195
2	-28	0.819355	darked red	3	3	2	0.819355	-28
2	-29.3	0.809356	darked red	3	3	2	0.809356	-29.3
2	-44	0.712418	darked red	3	3	2	0.712418	-44
2	-26	0.707865	darked red	3	3	2	0.707865	-26
2	-31	0.768657	darked red	3	3	2	0.768657	-31
2	-26	0.79845	darked red	3	3	2	0.79845	-26
2	-27	0.796992	darked red	3	3	2	0.796992	-27
2	-31	0.803797	darked red	3	3	2	0.803797	-31
2	-24.17	0.847594	darked red	3	3	2	0.847594	-24.17
2	-35	0.763514	darked red	3	3	2	0.763514	-35
2	-38	0.763975	darked red	3	3	2	0.763975	-38
2	-16	0.865546	darked red	3	3	2	0.865546	-16
2	-23	0.872928	darked red	3	3	2	0.872928	-23
2	-31	0.802548	red	2	4	2	0.802548	-31
2	-23	0.828358	darked red	3	3	2	0.828358	-23
2	-43	0.802752	darked red	3	3	2	0.802752	-43
2	-35	0.782609	darked red	3	3	2	0.782609	-35
2	-13	0.882883	darked red	3	3	2	0.882883	-13
2	-22	0.857143	red	2	4	2	0.857143	-22
2	-42	0.767956	darked red	3	3	2	0.767956	-42
2	-22	0.86747	darked red	3	3	2	0.86747	-22
2	-24	0.873684	darked red	3	3	2	0.873684	-24
2	-20	0.897959	darked red	3	3	2	0.897959	-20
2	-22	0.889447	darked red	2	3	2	0.889447	-22
2	-25	0.858757	darked red	3	3	2	0.858757	-25
2	-14	0.875	close normal	2	2	2	0.875	-14
2	-41	0.780749	darked red	3	3	2	0.780749	-41
2	-54	0.752294	darked red	3	3	2	0.752294	-54
2	-25	0.776786	darked red	3	3	2	0.776786	-25
2	-25	0.836601	darked red	3	3	2	0.836601	-25
2	-26	0.853933	darked red	3	3	2	0.853933	-26
2	-44	0.765957	darked red	3	3	2	0.765957	-44
2	-26	0.811594	close normal	2	2	2	0.811594	-26
2	-41	0.781915	darked red	3	3	2	0.781915	-41
2	-22	0.818182	darked red	3	3	2	0.818182	-22
2	-23	0.847682	darked red	3	3	2	0.847682	-23
2	-31	0.828729	darked red	3	3	2	0.828729	-31
2	-27	0.73	darked red	3	3	2	0.73	-27
2	-44	0.78	darked red	3	3	2	0.78	-44
2	-19	0.753247	darked red	3	3	2	0.753247	-19
2	-24	0.79661	darked red	3	3	2	0.79661	-24
2	-36	0.729323	close normal	3	2	2	0.729323	-36
2	-24	0.785714	darked red	3	3	2	0.785714	-24
2	-25	0.828767	darked red	3	3	2	0.828767	-25
2	-19	0.875	close normal	3	2	2	0.875	-19
2	-30	0.770992	close normal	3	2	2	0.770992	-30
2	-23	0.878307	close normal	3	2	2	0.878307	-23
2	-21	0.874251	close normal	3	2	2	0.874251	-21
2	-20	0.885714	close normal	4	2	2	0.885714	-20
2	-29	0.866359	darked red	4	3	2	0.866359	-29
2	-33	0.81768	darked red	4	3	2	0.81768	-33
2	-15	0.868421	darked red	4	3	2	0.868421	-15
2	-30	0.85	darked red	4	3	2	0.85	-30
2	-25	0.86911	darked red	4	3	2	0.86911	-25
2	-6	0.947826	darked red	4	3	2	0.947826	-6
2	-21	0.848921	darked red	4	3	2	0.848921	-21
2	-19	0.853846	close normal	4	2	2	0.853846	-19
2	-40	0.807692	close normal	4	2	2	0.807692	-40
2	-47	0.718563	close normal	4	2	2	0.718563	-47
2	-32	0.838384	close normal	4	2	2	0.838384	-32
2	-34	0.791411	close normal	4	2	2	0.791411	-34
2	-44	0.731707	close normal	4	2	2	0.731707	-44
2	-36	0.833333	close normal	4	2	2	0.833333	-36
2	-34	0.846847	close normal	4	2	2	0.846847	-34
2	-49	0.723164	close normal	4	2	2	0.723164	-49
2	-35	0.840909	close normal	4	2	2	0.840909	-35
2	-34	0.808989	close normal	4	2	2	0.808989	-34
2	-32	0.733333	close normal	4	2	2	0.733333	-32
2	-46	0.714286	close normal	4	2	2	0.714286	-46
2	-22	0.84507	close normal	4	2	2	0.84507	-22
2	-26	0.810219	close normal	4	2	2	0.810219	-26
2	-17	0.870229	close normal	4	2	2	0.870229	-17
2	-30	0.823529	close normal	4	2	2	0.823529	-30
2	-40	0.674797	close normal	4	2	2	0.674797	-40
2	-39	0.734694	close normal	4	2	2	0.734694	-39
2	-32	0.77305	close normal	4	2	2	0.77305	-32
2	-17	0.902299	close normal	4	2	2	0.902299	-17
2	-18	0.888889	close normal	4	2	2	0.888889	-18
2	-22	0.888889	close normal	4	2	2	0.888889	-22
2	-47	0.708075	close normal	4	2	2	0.708075	-47
2	-20	0.873418	close normal	4	2	2	0.873418	-20
2	-27	0.7	close normal	4	2	2	0.7	-27
2	-39	0.725352	close normal	4	2	2	0.725352	-39
2	-17	0.882759	close normal	4	2	2	0.882759	-17
2	-37	0.735714	close normal	4	2	2	0.735714	-37
2	-28	0.83908	close normal	4	2	2	0.83908	-28
2	-25	0.788136	close normal	4	2	2	0.788136	-25
2	-29	0.820988	close normal	4	2	2	0.820988	-29
2	-17	0.773333	close normal	4	2	2	0.773333	-17
2	-37	0.75817	close normal	4	2	2	0.75817	-37
2	-72	0.715415	close normal	4	2	2	0.715415	-72
2	-24	0.827338	close normal	4	2	2	0.827338	-24
2	-38	0.651376	close normal	4	2	2	0.651376	-38
2	-43	0.656	close normal	4	2	2	0.656	-43
2	-26	0.81295	close normal	4	2	2	0.81295	-26
2	-40	0.685039	normal	5	1	2	0.685039	-40
2	-35	0.672897	normal	5	1	2	0.672897	-35
2	-26	0.775862	normal	5	1	2	0.775862	-26
2	-25	0.833333	normal	5	1	2	0.833333	-25
2	-36	0.663551	normal	5	1	2	0.663551	-36
2	-31	0.815476	normal	5	1	2	0.815476	-31
2	-42	0.693431	normal	5	1	2	0.693431	-42
2	-18	0.862595	normal	5	1	2	0.862595	-18
2	-39	0.723404	normal	5	1	2	0.723404	-39
2	-33	0.757353	normal	5	1	2	0.757353	-33
2	-39	0.672269	normal	5	1	2	0.672269	-39
2	-79	0.734807	normal	5	1	2	0.734807	-79
2	-80	0.720238	normal	5	1	2	0.720238	-80
2	-38	0.756579	normal	5	1	2	0.756579	-38
4	-4.33	0.955663	normal	5	1	4	0.955663	-4.33
4	-8.95	0.86218	normal	5	1	4	0.86218	-8.95
4	-9.55	0.907658	normal	5	1	4	0.907658	-9.55
4	-13.73	0.806456	normal	5	1	4	0.806456	-13.73
4	-3.54	0.968611	normal	5	1	4	0.968611	-3.54
4	-10.13	0.921137	normal	5	1	4	0.921137	-10.13
4	-16.21	0.859799	normal	5	1	4	0.859799	-16.21
4	-5.26	0.956583	normal	5	1	4	0.956583	-5.26
4	-15.16	0.899269	normal	5	1	4	0.899269	-15.16
4	-5.16	0.944801	normal	5	1	4	0.944801	-5.16
4	-26.36	0.862658	close normal	3	2	4	0.862658	-26.36
4	-18.29	0.815551	darked red	3	3	4	0.815551	-18.29
4	-0.09	0.999182	normal	3	1	4	0.999182	-0.09
4	-11.05	0.915995	darked red	3	3	4	0.915995	-11.05
4	-5.95	0.93681	darked red	3	3	4	0.93681	-5.95
4	-12.93	0.882742	darked red	3	3	4	0.882742	-12.93
4	-9.34	0.90283	darked red	3	3	4	0.90283	-9.34
4	-1.74	0.982392	darked red	3	3	4	0.982392	-1.74
4	-20.34	0.856204	close normal	3	2	4	0.856204	-20.34
4	-12.28	0.88926	close normal	3	2	4	0.88926	-12.28
4	-3.79	0.91462	close normal	3	2	4	0.91462	-3.79
4	-9.67	0.911203	close normal	3	2	4	0.911203	-9.67
4	-14	0.908	close normal	3	2	4	0.908	-14
4	-7.44	0.923196	close normal	3	2	4	0.923196	-7.44
4	-3.39	0.957951	close normal	3	2	4	0.957951	-3.39
4	-26.18	0.839632	close normal	3	2	4	0.839632	-26.18
4	-14.85	0.889861	close normal	4	2	4	0.889861	-14.85
4	-11.54	0.837075	close normal	4	2	4	0.837075	-11.54
4	-22.11	0.889439	close normal	4	2	4	0.889439	-22.11
4	-2.02	0.986798	close normal	4	2	4	0.986798	-2.02
4	-9.99	0.917199	close normal	4	2	4	0.917199	-9.99
4	-8.55	0.921624	normal	5	1	4	0.921624	-8.55
4	-10	0.923652	close normal	4	2	4	0.923652	-10
4	-7.59	0.911311	close normal	4	2	4	0.911311	-7.59
4	-7.71	0.939667	close normal	4	2	4	0.939667	-7.71
4	-11.11	0.928672	close normal	4	2	4	0.928672	-11.11
4	-16.97	0.914045	close normal	4	2	4	0.914045	-16.97
4	-21.56	0.805151	close normal	4	2	4	0.805151	-21.56
4	-10.89	0.938741	close normal	4	2	4	0.938741	-10.89
4	-7.67	0.934868	close normal	4	2	4	0.934868	-7.67
4	-18.27	0.891855	close normal	4	2	4	0.891855	-18.27
4	-11.11	0.889738	close normal	4	2	4	0.889738	-11.11
4	-11.1	0.908082	close normal	4	2	4	0.908082	-11.1
4	-2.88	0.982656	close normal	4	2	4	0.982656	-2.88
4	-16.56	0.862367	close normal	4	2	4	0.862367	-16.56
4	-21.03	0.859444	close normal	4	2	4	0.859444	-21.03
4	-22.22	0.894627	close normal	4	2	4	0.894627	-22.22
4	-5.11	0.977343	close normal	4	2	4	0.977343	-5.11
4	-9.61	0.91231	close normal	4	2	4	0.91231	-9.61
4	-10.95	0.891175	close normal	4	2	4	0.891175	-10.95
4	-9.55	0.913166	close normal	4	2	4	0.913166	-9.55
4	-13.8	0.914179	close normal	4	2	4	0.914179	-13.8
4	-5.84	0.965136	close normal	4	2	4	0.965136	-5.84
4	-27.35	0.841155	close normal	4	2	4	0.841155	-27.35
4	-3.79	0.969937	close normal	4	2	4	0.969937	-3.79
4	-9.4	0.913848	close normal	4	2	4	0.913848	-9.4
4	-16.95	0.867392	close normal	4	2	4	0.867392	-16.95
4	-8.89	0.936441	close normal	4	2	4	0.936441	-8.89
4	-2.08	0.98134	close normal	4	2	4	0.98134	-2.08
4	-10.11	0.927775	close normal	4	2	4	0.927775	-10.11
4	-9.71	0.935041	close normal	4	2	4	0.935041	-9.71
4	-12.11	0.919732	close normal	4	2	4	0.919732	-12.11
4	-9.63	0.935633	close normal	4	2	4	0.935633	-9.63
4	-19.15	0.893558	close normal	4	2	4	0.893558	-19.15
4	-14.44	0.900173	close normal	4	2	4	0.900173	-14.44
4	-13	0.919753	close normal	4	2	4	0.919753	-13
4	-11	0.899083	close normal	4	2	4	0.899083	-11
4	-1.5275	0.989929	close normal	4	2	4	0.989929	-1.5275
4	-11	0.933735	close normal	4	2	4	0.933735	-11
4	-31.866	0.815927	close normal	4	2	4	0.815927	-31.866
4	-15.23	0.888661	close normal	4	2	4	0.888661	-15.23
4	-8	0.949686	close normal	4	2	4	0.949686	-8
4	-10	0.915966	close normal	4	2	4	0.915966	-10
4	-10	0.876543	close normal	4	2	4	0.876543	-10
4	-10.4875	0.928974	close normal	4	2	4	0.928974	-10.4875
4	-19	0.888235	close normal	4	2	4	0.888235	-19
4	-15	0.854369	close normal	4	2	4	0.854369	-15
4	-13	0.882883	close normal	4	2	4	0.882883	-13
4	-5	0.958333	close normal	4	2	4	0.958333	-5
4	-15	0.862385	close normal	4	2	4	0.862385	-15
4	-14	0.915152	close normal	4	2	4	0.915152	-14
4	-20	0.899497	close normal	4	2	4	0.899497	-20
4	-12	0.924051	close normal	4	2	4	0.924051	-12
4	-12	0.910448	close normal	4	2	4	0.910448	-12
4	-12	0.900826	close normal	4	2	4	0.900826	-12
4	-17	0.890323	close normal	4	2	4	0.890323	-17
4	-10	0.924242	close normal	4	2	4	0.924242	-10
4	-28	0.816993	close normal	4	2	4	0.816993	-28
4	-12	0.900826	close normal	4	2	4	0.900826	-12
4	-17	0.890323	normal	5	1	4	0.890323	-17
4	-9.3	0.929197	normal	5	1	4	0.929197	-9.3
4	-3	0.967033	normal	5	1	4	0.967033	-3
4	-8	0.926606	normal	5	1	4	0.926606	-8
4	-11	0.899083	normal	5	1	4	0.899083	-11
4	-12.06	0.923028	normal	5	1	4	0.923028	-12.06
4	-4	0.958333	normal	5	1	4	0.958333	-4
4	-10.15	0.880208	normal	5	1	4	0.880208	-10.15
4	-10	0.93007	normal	5	1	4	0.93007	-10
4	-22	0.856209	normal	5	1	4	0.856209	-22
4	-12	0.909774	normal	5	1	4	0.909774	-12
4	-21.56	0.857219	normal	5	1	4	0.857219	-21.56
4	-12	0.862069	normal	5	1	4	0.862069	-12
4	-11	0.916667	normal	5	1	4	0.916667	-11
4	-5.44	0.958521	normal	5	1	4	0.958521	-5.44
4	-14.87	0.884568	normal	5	1	4	0.884568	-14.87
4	-8.56	0.945703	normal	5	1	4	0.945703	-8.56
4	-6.12	0.966596	normal	5	1	4	0.966596	-6.12
4	-0.12	0.999339	normal	5	1	4	0.999339	-0.12
4	-9.92	0.937645	normal	5	1	4	0.937645	-9.92
4	-9.22	0.923224	normal	5	1	4	0.923224	-9.22
4	-11.35	0.936071	normal	5	1	4	0.936071	-11.35
4	-17	0.884354	normal	5	1	4	0.884354	-17
4	-16	0.877863	normal	5	1	4	0.877863	-16
4	-20	0.899497	normal	5	1	4	0.899497	-20
4	-18	0.878378	normal	5	1	4	0.878378	-18
4	-12	0.894737	normal	5	1	4	0.894737	-12
4	-15	0.900662	normal	5	1	4	0.900662	-15
4	-18	0.888199	normal	5	1	4	0.888199	-18
4	-10	0.936709	normal	5	1	4	0.936709	-10
4	-16	0.891156	normal	5	1	4	0.891156	-16
4	-20	0.898477	normal	5	1	4	0.898477	-20
4	-16	0.918782	normal	5	1	4	0.918782	-16
4	-19	0.891429	normal	5	1	4	0.891429	-19
4	-8	0.927273	normal	5	1	4	0.927273	-8
4	-35	0.810811	normal	5	1	4	0.810811	-35
4	-27	0.875	normal	5	1	4	0.875	-27
4	-19	0.827273	normal	5	1	4	0.827273	-19
4	-19	0.874172	normal	5	1	4	0.874172	-19
4	-20	0.886364	normal	5	1	4	0.886364	-20
4	-16	0.902439	normal	5	1	4	0.902439	-16
4	-12	0.943128	normal	5	1	4	0.943128	-12
4	-12	0.929825	normal	5	1	4	0.929825	-12
4	-14	0.928571	normal	5	1	4	0.928571	-14
4	-14	0.911392	normal	5	1	4	0.911392	-14
4	-16	0.898089	normal	5	1	4	0.898089	-16
4	-11	0.887755	normal	5	1	4	0.887755	-11
4	-14	0.921348	normal	5	1	4	0.921348	-14
4	-16	0.864407	normal	5	1	4	0.864407	-16
4	-11	0.896226	normal	5	1	4	0.896226	-11
4	-12	0.900826	normal	5	1	4	0.900826	-12
4	-13	0.881818	normal	5	1	4	0.881818	-13
4	-11	0.923611	normal	5	1	4	0.923611	-11
4	-7	0.951389	normal	5	1	4	0.951389	-7
4	-19	0.886905	normal	5	1	4	0.886905	-19
4	-12	0.93617	normal	5	1	4	0.93617	-12
4	-14	0.915152	normal	5	1	4	0.915152	-14
4	-16	0.910615	normal	5	1	4	0.910615	-16
4	-22	0.900452	normal	5	1	4	0.900452	-22
4	-11	0.948837	normal	5	1	4	0.948837	-11
4	-16	0.913978	normal	5	1	4	0.913978	-16
4	-17	0.914141	normal	5	1	4	0.914141	-17
4	-16	0.915344	normal	5	1	4	0.915344	-16
4	-18	0.915094	normal	5	1	4	0.915094	-18
4	-18	0.870504	normal	5	1	4	0.870504	-18
4	-17	0.914141	normal	5	1	4	0.914141	-17
4	-21	0.899522	normal	5	1	4	0.899522	-21
4	-5	0.975124	normal	5	1	4	0.975124	-5
4	-22	0.888889	normal	5	1	4	0.888889	-22
4	-10	0.951923	normal	5	1	4	0.951923	-10
4	-10	0.938272	normal	5	1	4	0.938272	-10
4	-20	0.908676	normal	5	1	4	0.908676	-20
4	-5	0.968153	normal	5	1	4	0.968153	-5
4	-11	0.945	normal	5	1	4	0.945	-11
4	-29	0.866972	normal	5	1	4	0.866972	-29
4	-28	0.840909	normal	5	1	4	0.840909	-28
4	-17	0.844037	normal	5	1	4	0.844037	-17
4	-15	0.90566	normal	5	1	4	0.90566	-15
4	-16	0.885714	normal	5	1	4	0.885714	-16
4	-20	0.851852	normal	5	1	4	0.851852	-20
4	-10	0.92126	normal	5	1	4	0.92126	-10
4	-33	0.824468	normal	5	1	4	0.824468	-33
4	-15	0.90566	normal	5	1	4	0.90566	-15
4	-10	0.918033	normal	5	1	4	0.918033	-10
4	-11	0.920863	normal	5	1	4	0.920863	-11
4	-11	0.936047	normal	5	1	4	0.936047	-11
4	-12	0.925	normal	5	1	4	0.925	-12
4	-16	0.918367	normal	5	1	4	0.918367	-16
4	-18	0.886792	normal	5	1	4	0.886792	-18
4	-14	0.910256	normal	5	1	4	0.910256	-14
4	-5	0.971591	normal	5	1	4	0.971591	-5
4	-5	0.963768	normal	5	1	4	0.963768	-5
4	-11	0.923077	normal	5	1	4	0.923077	-11
4	-15	0.893617	normal	5	1	4	0.893617	-15
4	-22	0.872093	normal	5	1	4	0.872093	-22
4	-19	0.836207	normal	5	1	4	0.836207	-19
4	-23	0.85625	normal	5	1	4	0.85625	-23
4	-11	0.849315	normal	5	1	4	0.849315	-11
4	-9	0.930233	normal	5	1	4	0.930233	-9
4	-14	0.929648	normal	5	1	4	0.929648	-14
4	-18	0.868613	normal	5	1	4	0.868613	-18
4	-12	0.862069	normal	5	1	4	0.862069	-12
4	-13	0.868687	normal	5	1	4	0.868687	-13
4	-26	0.834395	normal	5	1	4	0.834395	-26
4	-3	0.98	normal	5	1	4	0.98	-3
4	-32	0.863248	normal	5	1	4	0.863248	-32
4	-10	0.908257	normal	5	1	4	0.908257	-10
4	-7	0.947368	normal	5	1	4	0.947368	-7
4	-8	0.942029	normal	5	1	4	0.942029	-8
4	-11	0.929032	normal	5	1	4	0.929032	-11
4	-7	0.936364	normal	5	1	4	0.936364	-7
4	-6	0.954887	normal	5	1	4	0.954887	-6
4	-12	0.909091	normal	5	1	4	0.909091	-12
4	-12	0.900826	normal	5	1	4	0.900826	-12
4	-20	0.891304	normal	5	1	4	0.891304	-20
4	-7	0.92053	normal	5	1	4	0.92053	-7
4	-4	0.809211	normal	5	1	4	0.809211	-4
4	-12	0.909774	normal	5	1	4	0.909774	-12

## Sheet: The situation of tumor（no used）
time	ration	the situation of tumor
0	0.716032	ineffective
0	0.653511	ineffective
0	0.62345	ineffective
0	0.593263	ineffective
0	0.460941	ineffective
0	0.498	ineffective
0	0.783013	ineffective
0	0.825429	ineffective
0	0.375328	ineffective
0	0.622342	ineffective
0	0.78906	ineffective
0	0.621889	ineffective
0	0.40796	ineffective
0	0.61187	ineffective
0	0.30006	ineffective
0	0.525389	ineffective
0	0.67879	ineffective
0	0.470843	ineffective
0	0.553389	ineffective
0	0.54935	ineffective
0	0.580619	ineffective
0	0.554453	ineffective
0	0.586588	ineffective
0	0.545509	ineffective
0	0.616308	ineffective
0	0.535652	ineffective
0	0.406957	ineffective
0	0.477449	ineffective
0	0.659437	ineffective
0	0.7248	ineffective
0	0.584096	ineffective
0	0.595653	ineffective
0	0.607026	ineffective
0	0.536176	ineffective
0	0.584919	ineffective
0	0.74197	ineffective
0	0.689834	ineffective
0	0.733857	ineffective
0	0.779799	ineffective
0	0.609502	ineffective
0	0.650734	ineffective
0	0.571113	ineffective
0	0.547183	ineffective
0	0.502454	ineffective
0	0.451453	ineffective
0	0.621848	ineffective
0	0.688109	ineffective
0	0.828102	ineffective
0	0.627188	ineffective
0	0.689034	ineffective
0	0.63976	ineffective
0	0.647194	ineffective
0	0.620401	ineffective
0	0.545251	ineffective
0	0.461252	ineffective
0	0.548463	ineffective
0	0.640803	ineffective
0	0.785043	ineffective
0	0.629729	ineffective
0	0.817231	ineffective
0	0.551332	ineffective
0	0.625598	ineffective
0	0.762116	ineffective
0	0.748703	ineffective
0	0.710757	ineffective
0	0.666157	ineffective
0	0.759439	ineffective
0	0.64262	ineffective
0	0.742766	ineffective
0	0.677399	ineffective
0	0.64595	ineffective
0	0.798782	ineffective
0	0.760214	ineffective
0	0.450911	ineffective
0	0.732245	ineffective
0	0.723816	ineffective
0	0.403288	ineffective
0	0.463254	ineffective
0	0.686802	ineffective
0	0.762808	ineffective
0	0.770616	ineffective
0	0.649834	ineffective
0	0.734016	ineffective
0	0.53914	ineffective
0	0.684992	ineffective
0	0.694842	ineffective
0	0.802777	ineffective
0	0.676459	ineffective
0	0.465143	ineffective
0	0.646285	ineffective
0	0.714377	ineffective
0	0.458013	ineffective
0	0.688628	ineffective
0	0.602369	ineffective
0	0.707198	ineffective
0	0.811039	ineffective
0	0.683592	ineffective
0	0.800572	ineffective
0	0.695626	ineffective
0	0.557751	ineffective
0	0.779187	ineffective
0	0.536357	ineffective
0	0.636565	ineffective
0	0.639963	ineffective
0	0.406316	ineffective
0	0.694916	ineffective
0	0.626865	ineffective
0	0.641692	ineffective
0	0.658452	ineffective
0	0.68737	ineffective
0	0.77405	ineffective
0	0.676647	ineffective
0	0.748387	ineffective
0	0.757576	ineffective
0	0.617647	ineffective
0	0.584071	ineffective
0	0.652174	ineffective
0	0.614035	ineffective
0	0.682353	ineffective
0	0.617117	ineffective
0	0.553648	ineffective
0	0.753927	ineffective
0	0.748634	ineffective
0	0.626168	ineffective
0	0.686567	ineffective
0	0.721739	ineffective
0	0.577236	ineffective
0	0.515021	ineffective
0	0.510917	ineffective
0	0.635135	ineffective
0	0.494318	ineffective
0	0.489474	ineffective
0	0.451389	ineffective
0	0.48	ineffective
0	0.446602	ineffective
0	0.463768	ineffective
0	0.495413	ineffective
0	0.425287	ineffective
0	0.56129	ineffective
0	0.542857	ineffective
0	0.602041	ineffective
0	0.666667	ineffective
0	0.653333	ineffective
0	0.475	ineffective
0	0.541667	ineffective
0	0.493213	ineffective
0	0.728324	ineffective
0	0.545455	ineffective
0	0.462766	ineffective
0	0.523077	ineffective
0	0.663265	ineffective
0	0.529126	ineffective
0	0.656566	ineffective
0	0.587786	ineffective
0	0.584615	ineffective
0	0.5	ineffective
0	0.430851	ineffective
0	0.709821	ineffective
0	0.542986	ineffective
0	0.516588	ineffective
0	0.545045	ineffective
0	0.738916	ineffective
0	0.525424	ineffective
0	0.698565	ineffective
0	0.529412	ineffective
0	0.534351	ineffective
0	0.584795	ineffective
0	0.666667	ineffective
0	0.598592	ineffective
0	0.641667	ineffective
0	0.50625	ineffective
0	0.548872	ineffective
0	0.674847	ineffective
0	0.73125	ineffective
0	0.608333	ineffective
0	0.626374	ineffective
0	0.683333	ineffective
0	0.618056	ineffective
0	0.545455	ineffective
0	0.470968	ineffective
0	0.691892	ineffective
0	0.761468	ineffective
0	0.511364	ineffective
0	0.644737	ineffective
0	0.659091	ineffective
0	0.69697	ineffective
0	0.36087	ineffective
0	0.6	ineffective
0	0.713415	ineffective
0	0.603604	ineffective
0	0.614173	ineffective
0	0.671533	ineffective
0	0.611111	ineffective
0	0.509677	ineffective
0	0.591837	ineffective
0	0.561983	ineffective
0	0.367232	ineffective
0	0.565657	ineffective
0	0.565217	ineffective
0	0.587838	ineffective
0	0.572368	ineffective
0	0.53719	ineffective
0	0.577181	ineffective
0	0.546218	ineffective
0	0.762887	ineffective
0	0.504202	ineffective
0	0.519313	ineffective
1	0.726952	effective
1	0.76386	effective
1	0.647149	effective
1	0.5997	effective
1	0.496021	effective
1	0.493577	effective
1	0.819739	effective
1	0.922734	Significantly effective
1	0.457083	ineffective
1	0.651389	effective
1	0.813739	effective
1	0.601659	effective
1	0.507564	ineffective
1	0.767736	effective
1	0.521643	effective
1	0.612428	ineffective
1	0.739282	Significantly effective
1	0.585789	ineffective
1	0.567417	ineffective
1	0.555602	ineffective
1	0.718784	effective
1	0.64048	effective
1	0.638642	effective
1	0.800018	ineffective
1	0.686376	effective
1	0.579352	ineffective
1	0.519011	ineffective
1	0.661467	effective
1	0.674785	ineffective
1	0.805812	Significantly effective
1	0.597964	ineffective
1	0.887781	Significantly effective
1	0.639098	effective
1	0.659341	effective
1	0.780645	Significantly effective
1	0.862311	Significantly effective
1	0.763737	Significantly effective
1	0.758333	effective
1	0.823529	Significantly effective
1	0.727273	Significantly effective
1	0.770833	Significantly effective
1	0.622465	ineffective
1	0.731639	effective
1	0.592308	effective
1	0.52347	ineffective
1	0.6658	effective
1	0.778378	effective
1	0.863636	Significantly effective
1	0.677966	effective
1	0.754821	effective
1	0.740667	effective
1	0.640337	effective
1	0.619375	ineffective
1	0.639569	effective
1	0.502625	ineffective
1	0.674882	effective
1	0.762771	effective
1	0.968226	recover
1	0.727273	effective
1	0.866667	Significantly effective
1	0.6	effective
1	0.852685	Significantly effective
1	0.846154	Significantly effective
1	0.956866	recover
1	0.777778	effective
1	0.805348	Significantly effective
1	0.818182	Significantly effective
1	0.72973	effective
1	0.818713	Significantly effective
1	0.751445	effective
1	0.701389	effective
1	0.883436	Significantly effective
1	0.816	Significantly effective
1	0.590615	ineffective
1	0.774194	effective
1	0.8125	Significantly effective
1	0.6	effective
1	0.57331	ineffective
1	0.654728	ineffective
1	0.858586	Significantly effective
1	0.849057	Significantly effective
1	0.880646	Significantly effective
1	0.80814	Significantly effective
1	0.799469	effective
1	0.68	effective
1	0.893065	effective
1	0.832752	effective
1	0.748344	effective
1	0.562044	effective
1	0.722222	effective
1	0.770833	effective
1	0.584071	ineffective
1	0.715596	effective
1	0.609589	effective
1	0.782895	effective
1	0.854167	Significantly effective
1	0.736842	effective
1	0.935267	recover
1	0.813581	effective
1	0.63871	ineffective
1	0.677419	ineffective
1	0.648352	effective
1	0.727941	effective
1	0.755725	effective
1	0.755556	effective
1	0.76875	effective
1	0.770588	effective
1	0.726667	effective
1	0.730061	effective
1	0.818182	effective
1	0.84153	Significantly effective
1	0.767296	effective
1	0.786765	Significantly effective
1	0.845745	Significantly effective
1	0.702381	effective
1	0.697248	effective
1	0.771689	effective
1	0.700441	effective
1	0.761905	effective
1	0.776042	effective
1	0.669811	effective
1	0.79397	Significantly effective
1	0.793296	Significantly effective
1	0.75	Significantly effective
1	0.770833	Significantly effective
1	0.80531	effective
1	0.72807	ineffective
1	0.689815	effective
1	0.794737	effective
1	0.688995	ineffective
1	0.616352	ineffective
1	0.619318	ineffective
1	0.666667	ineffective
1	0.681529	ineffective
1	0.656566	ineffective
1	0.598039	ineffective
1	0.70297	ineffective
1	0.607595	ineffective
1	0.716667	ineffective
1	0.569697	ineffective
1	0.712	ineffective
1	0.736486	effective
1	0.713376	ineffective
1	0.644928	effective
1	0.726804	ineffective
1	0.60199	ineffective
1	0.816568	Significantly effective
1	0.827004	effective
1	0.595628	ineffective
1	0.681034	effective
1	0.826923	Significantly effective
1	0.813472	effective
1	0.786325	effective
1	0.695035	effective
1	0.765152	effective
1	0.649007	ineffective
1	0.565934	ineffective
1	0.785388	effective
1	0.654545	effective
1	0.596386	ineffective
1	0.615819	ineffective
1	0.739726	effective
1	0.652695	ineffective
1	0.748744	effective
1	0.747253	effective
1	0.634921	effective
1	0.656627	effective
1	0.741497	effective
1	0.71223	effective
1	0.736842	effective
1	0.633721	effective
1	0.626984	effective
1	0.638889	effective
1	0.736842	effective
1	0.814208	effective
1	0.842424	effective
1	0.82	effective
1	0.674847	ineffective
1	0.8375	effective
1	0.641304	effective
1	0.6875	effective
1	0.775281	effective
1	0.6875	effective
1	0.798165	effective
1	0.7125	effective
1	0.783133	effective
1	0.701299	effective
1	0.722581	effective
1	0.694118	effective
1	0.713415	effective
1	0.603604	ineffective
1	0.614173	ineffective
1	0.77305	effective
1	0.643411	effective
1	0.623853	effective
1	0.728814	effective
1	0.796053	effective
1	0.614679	effective
1	0.697248	effective
1	0.654676	effective
1	0.811765	effective
1	0.685315	effective
1	0.717391	effective
1	0.628099	ineffective
1	0.704918	effective
1	0.688235	effective
1	0.61236	ineffective
2	0.821823	effective
2	0.772469	effective
2	0.670379	effective
2	0.503344	ineffective
2	0.55064	ineffective
2	0.551557	ineffective
2	0.863394	Significantly effective
2	0.982257	recover
2	0.613507	effective
2	0.672754	ineffective
2	0.837112	Significantly effective
2	0.612448	effective
2	0.846449	Significantly effective
2	0.841503	effective
2	0.754567	effective
2	0.875513	recover
2	0.803894	effective
2	0.885861	Significantly effective
2	0.706257	ineffective
2	0.739528	effective
2	0.886006	Significantly effective
2	0.816437	effective
2	0.721524	Significantly effective
2	0.661244	effective
2	0.765939	effective
2	0.76939	effective
2	0.736741	Significantly effective
2	0.716241	effective
2	0.72682	effective
2	0.896492	recover
2	0.679207	effective
2	0.937494	recover
2	0.733333	effective
2	0.777778	effective
2	0.703786	ineffective
2	0.943529	Significantly effective
2	0.933708	Significantly effective
2	0.863636	Significantly effective
2	0.8738	Significantly effective
2	0.723869	effective
2	0.857143	Significantly effective
2	0.727273	effective
2	0.815789	Significantly effective
2	0.75	effective
2	0.644227	effective
2	0.8	Significantly effective
2	0.814103	Significantly effective
2	0.883871	Significantly effective
2	0.713043	effective
2	0.762238	effective
2	0.781022	effective
2	0.730769	effective
2	0.666667	ineffective
2	0.703947	effective
2	0.634146	ineffective
2	0.735294	effective
2	0.811024	Significantly effective
2	0.967213	recover
2	0.779817	Significantly effective
2	0.844595	Significantly effective
2	0.65035	effective
2	0.886609	effective
2	0.831123	effective
2	0.986459	recover
2	0.829545	Significantly effective
2	0.835294	Significantly effective
2	0.842593	Significantly effective
2	0.796296	effective
2	0.857143	Significantly effective
2	0.821429	Significantly effective
2	0.755099	effective
2	0.93038	recover
2	0.858407	Significantly effective
2	0.72043	effective
2	0.835526	Significantly effective
2	0.835985	effective
2	0.605186	ineffective
2	0.605554	ineffective
2	0.754098	effective
2	0.992451	正常
2	0.881988	Significantly effective
2	0.921875	recover
2	0.880952	Significantly effective
2	0.817321	effective
2	0.733871	effective
2	0.900621	recover
2	0.880597	Significantly effective
2	0.780645	effective
2	0.669303	ineffective
2	0.761111	effective
2	0.82069	effective
2	0.693694	effective
2	0.831776	effective
2	0.721805	effective
2	0.905252	Significantly effective
2	0.897959	recover
2	0.81379	effective
2	0.977186	recover
2	0.819355	effective
2	0.809356	effective
2	0.712418	effective
2	0.707865	effective
2	0.768657	effective
2	0.79845	effective
2	0.796992	effective
2	0.803797	effective
2	0.847594	effective
2	0.763514	effective
2	0.763975	effective
2	0.865546	effective
2	0.872928	effective
2	0.802548	effective
2	0.828358	effective
2	0.802752	effective
2	0.782609	effective
2	0.882883	effective
2	0.857143	Significantly effective
2	0.767956	Significantly effective
2	0.86747	Significantly effective
2	0.873684	Significantly effective
2	0.897959	Significantly effective
2	0.889447	Significantly effective
2	0.858757	Significantly effective
2	0.875	Significantly effective
2	0.780749	Significantly effective
2	0.752294	effective
2	0.776786	Significantly effective
2	0.836601	effective
2	0.853933	Significantly effective
2	0.765957	effective
2	0.811594	effective
2	0.781915	effective
2	0.818182	Significantly effective
2	0.847682	Significantly effective
2	0.828729	effective
2	0.73	effective
2	0.78	effective
2	0.753247	effective
2	0.79661	effective
2	0.729323	effective
2	0.785714	effective
2	0.828767	Significantly effective
2	0.875	Significantly effective
2	0.770992	effective
2	0.878307	Significantly effective
2	0.874251	Significantly effective
2	0.885714	Significantly effective
2	0.866359	Significantly effective
2	0.81768	Significantly effective
2	0.868421	effective
2	0.85	Significantly effective
2	0.86911	Significantly effective
2	0.947826	recover
2	0.848921	Significantly effective
2	0.853846	Significantly effective
2	0.807692	effective
2	0.718563	effective
2	0.838384	Significantly effective
2	0.791411	effective
2	0.731707	effective
2	0.833333	effective
2	0.846847	Significantly effective
2	0.723164	effective
2	0.840909	effective
2	0.808989	effective
2	0.733333	effective
2	0.714286	effective
2	0.84507	Significantly effective
2	0.810219	Significantly effective
2	0.870229	Significantly effective
2	0.823529	effective
2	0.674797	effective
2	0.734694	effective
2	0.77305	effective
2	0.902299	recover
2	0.888889	Significantly effective
2	0.888889	Significantly effective
2	0.708075	effective
2	0.873418	Significantly effective
2	0.7	effective
2	0.725352	effective
2	0.882759	Significantly effective
2	0.735714	effective
2	0.83908	Significantly effective
2	0.788136	effective
2	0.820988	effective
2	0.773333	effective
2	0.75817	effective
2	0.715415	effective
2	0.827338	Significantly effective
2	0.651376	effective
2	0.656	effective
2	0.81295	Significantly effective
2	0.685039	effective
2	0.672897	effective
2	0.775862	effective
2	0.833333	Significantly effective
2	0.663551	effective
2	0.815476	effective
2	0.693431	effective
2	0.862595	Significantly effective
2	0.723404	effective
2	0.757353	effective
2	0.672269	effective
2	0.734807	effective
2	0.720238	effective
2	0.756579	effective
4	0.955663	recover
4	0.86218	recover
4	0.907658	recover
4	0.806456	recover
4	0.968611	recover
4	0.921137	recover
4	0.859799	recover
4	0.956583	recover
4	0.899269	recover
4	0.944801	recover
4	0.862658	recover
4	0.815551	recover
4	0.999182	recover
4	0.915995	recover
4	0.93681	recover
4	0.882742	recover
4	0.90283	recover
4	0.982392	recover
4	0.856204	recover
4	0.88926	recover
4	0.91462	recover
4	0.911203	recover
4	0.908	recover
4	0.923196	recover
4	0.957951	recover
4	0.839632	recover
4	0.889861	recover
4	0.837075	recover
4	0.889439	recover
4	0.986798	recover
4	0.917199	recover
4	0.921624	recover
4	0.923652	recover
4	0.911311	recover
4	0.939667	recover
4	0.928672	recover
4	0.914045	recover
4	0.805151	recover
4	0.938741	recover
4	0.934868	recover
4	0.891855	recover
4	0.889738	recover
4	0.908082	recover
4	0.982656	recover
4	0.862367	recover
4	0.859444	recover
4	0.894627	recover
4	0.977343	recover
4	0.91231	recover
4	0.891175	recover
4	0.913166	recover
4	0.914179	recover
4	0.965136	recover
4	0.841155	recover
4	0.969937	recover
4	0.913848	recover
4	0.867392	recover
4	0.936441	recover
4	0.98134	recover
4	0.927775	recover
4	0.935041	recover
4	0.919732	recover
4	0.935633	recover
4	0.893558	recover
4	0.900173	recover
4	0.919753	recover
4	0.899083	recover
4	0.989929	recover
4	0.933735	recover
4	0.815927	recover
4	0.888661	recover
4	0.949686	recover
4	0.915966	recover
4	0.876543	recover
4	0.928974	recover
4	0.888235	recover
4	0.854369	recover
4	0.882883	recover
4	0.958333	recover
4	0.862385	recover
4	0.915152	recover
4	0.899497	recover
4	0.924051	recover
4	0.910448	recover
4	0.900826	recover
4	0.890323	recover
4	0.924242	recover
4	0.816993	recover
4	0.900826	recover
4	0.890323	recover
4	0.929197	recover
4	0.967033	recover
4	0.926606	recover
4	0.899083	recover
4	0.923028	recover
4	0.958333	recover
4	0.880208	recover
4	0.93007	recover
4	0.856209	recover
4	0.909774	recover
4	0.857219	recover
4	0.862069	recover
4	0.916667	recover
4	0.958521	recover
4	0.884568	recover
4	0.945703	recover
4	0.966596	recover
4	0.999339	recover
4	0.937645	recover
4	0.923224	recover
4	0.936071	recover
4	0.884354	recover
4	0.877863	recover
4	0.899497	recover
4	0.878378	recover
4	0.894737	recover
4	0.900662	recover
4	0.888199	recover
4	0.936709	recover
4	0.891156	recover
4	0.898477	recover
4	0.918782	recover
4	0.891429	recover
4	0.927273	recover
4	0.810811	recover
4	0.875	recover
4	0.827273	recover
4	0.874172	recover
4	0.886364	recover
4	0.902439	recover
4	0.943128	recover
4	0.929825	recover
4	0.928571	recover
4	0.911392	recover
4	0.898089	recover
4	0.887755	recover
4	0.921348	recover
4	0.864407	recover
4	0.896226	recover
4	0.900826	recover
4	0.881818	recover
4	0.923611	recover
4	0.951389	recover
4	0.886905	recover
4	0.93617	recover
4	0.915152	recover
4	0.910615	recover
4	0.900452	recover
4	0.948837	recover
4	0.913978	recover
4	0.914141	recover
4	0.915344	recover
4	0.915094	recover
4	0.870504	recover
4	0.914141	recover
4	0.899522	recover
4	0.975124	recover
4	0.888889	recover
4	0.951923	recover
4	0.938272	recover
4	0.908676	recover
4	0.968153	recover
4	0.945	recover
4	0.866972	recover
4	0.840909	recover
4	0.844037	recover
4	0.90566	recover
4	0.885714	recover
4	0.851852	recover
4	0.92126	recover
4	0.824468	recover
4	0.90566	recover
4	0.918033	recover
4	0.920863	recover
4	0.936047	recover
4	0.925	recover
4	0.918367	recover
4	0.886792	recover
4	0.910256	recover
4	0.971591	recover
4	0.963768	recover
4	0.923077	recover
4	0.893617	recover
4	0.872093	Significantly effective
4	0.836207	Significantly effective
4	0.85625	Significantly effective
4	0.849315	Significantly effective
4	0.930233	recover
4	0.929648	recover
4	0.868613	Significantly effective
4	0.862069	Significantly effective
4	0.868687	Significantly effective
4	0.834395	Significantly effective
4	0.98	recover
4	0.863248	recover
4	0.908257	recover
4	0.947368	recover
4	0.942029	recover
4	0.929032	recover
4	0.936364	recover
4	0.954887	recover
4	0.909091	recover
4	0.900826	recover
4	0.891304	recover
4	0.92053	recover
4	0.809211	Significantly effective
4	0.909774	recover
4

## Sheet: 1 2 4M
time	ration
0	0.716032
0	0.653511
0	0.62345
0	0.593263
0	0.460941
0	0.498
0	0.783013
0	0.825429
0	0.375328
0	0.622342
0	0.78906
0	0.621889
0	0.40796
0	0.61187
0	0.30006
0	0.525389
0	0.67879
0	0.470843
0	0.553389
0	0.54935
0	0.580619
0	0.554453
0	0.586588
0	0.545509
0	0.616308
0	0.535652
0	0.406957
0	0.477449
0	0.659437
0	0.7248
0	0.584096
0	0.595653
0	0.607026
0	0.536176
0	0.584919
0	0.74197
0	0.689834
0	0.733857
0	0.779799
0	0.609502
0	0.650734
0	0.571113
0	0.547183
0	0.502454
0	0.451453
0	0.621848
0	0.688109
0	0.828102
0	0.627188
0	0.689034
0	0.63976
0	0.647194
0	0.620401
0	0.545251
0	0.461252
0	0.548463
0	0.640803
0	0.785043
0	0.629729
0	0.817231
0	0.551332
0	0.625598
0	0.762116
0	0.748703
0	0.710757
0	0.666157
0	0.759439
0	0.64262
0	0.742766
0	0.677399
0	0.64595
0	0.798782
0	0.760214
0	0.450911
0	0.732245
0	0.723816
0	0.403288
0	0.463254
0	0.686802
0	0.762808
0	0.770616
0	0.649834
0	0.734016
0	0.53914
0	0.684992
0	0.694842
0	0.802777
0	0.676459
0	0.465143
0	0.646285
0	0.714377
0	0.458013
0	0.688628
0	0.602369
0	0.707198
0	0.811039
0	0.683592
0	0.800572
0	0.695626
0	0.557751
0	0.779187
0	0.536357
0	0.636565
0	0.639963
0	0.406316
0	0.694916
0	0.626865
0	0.641692
0	0.658452
0	0.68737
0	0.77405
0	0.676647
0	0.748387
0	0.757576
0	0.617647
0	0.584071
0	0.652174
0	0.614035
0	0.682353
0	0.617117
0	0.553648
0	0.753927
0	0.748634
0	0.626168
0	0.686567
0	0.721739
0	0.577236
0	0.515021
0	0.510917
0	0.635135
0	0.494318
0	0.489474
0	0.451389
0	0.48
0	0.446602
0	0.463768
0	0.495413
0	0.425287
0	0.56129
0	0.542857
0	0.602041
0	0.666667
0	0.653333
0	0.475
0	0.541667
0	0.493213
0	0.728324
0	0.545455
0	0.462766
0	0.523077
0	0.663265
0	0.529126
0	0.656566
0	0.587786
0	0.584615
0	0.5
0	0.430851
0	0.709821
0	0.542986
0	0.516588
0	0.545045
0	0.738916
0	0.525424
0	0.698565
0	0.529412
0	0.534351
0	0.584795
0	0.666667
0	0.598592
0	0.641667
0	0.50625
0	0.548872
0	0.674847
0	0.73125
0	0.608333
0	0.626374
0	0.683333
0	0.618056
0	0.545455
0	0.470968
0	0.691892
0	0.761468
0	0.511364
0	0.644737
0	0.659091
0	0.69697
0	0.36087
0	0.6
0	0.713415
0	0.603604
0	0.614173
0	0.671533
0	0.611111
0	0.509677
0	0.591837
0	0.561983
0	0.367232
0	0.565657
0	0.565217
0	0.587838
0	0.572368
0	0.53719
0	0.577181
0	0.546218
0	0.762887
0	0.504202
0	0.519313
1	0.726952
1	0.76386
1	0.647149
1	0.5997
1	0.496021
1	0.493577
1	0.819739
1	0.922734
1	0.457083
1	0.651389
1	0.813739
1	0.601659
1	0.507564
1	0.767736
1	0.521643
1	0.612428
1	0.739282
1	0.585789
1	0.567417
1	0.555602
1	0.718784
1	0.64048
1	0.638642
1	0.800018
1	0.686376
1	0.579352
1	0.519011
1	0.661467
1	0.674785
1	0.805812
1	0.597964
1	0.887781
1	0.639098
1	0.659341
1	0.780645
1	0.862311
1	0.763737
1	0.758333
1	0.823529
1	0.727273
1	0.770833
1	0.622465
1	0.731639
1	0.592308
1	0.52347
1	0.6658
1	0.778378
1	0.863636
1	0.677966
1	0.754821
1	0.740667
1	0.640337
1	0.619375
1	0.639569
1	0.502625
1	0.674882
1	0.762771
1	0.968226
1	0.727273
1	0.866667
1	0.6
1	0.852685
1	0.846154
1	0.956866
1	0.777778
1	0.805348
1	0.818182
1	0.72973
1	0.818713
1	0.751445
1	0.701389
1	0.883436
1	0.816
1	0.590615
1	0.774194
1	0.8125
1	0.6
1	0.57331
1	0.654728
1	0.858586
1	0.849057
1	0.880646
1	0.80814
1	0.799469
1	0.68
1	0.893065
1	0.832752
1	0.748344
1	0.562044
1	0.722222
1	0.770833
1	0.584071
1	0.715596
1	0.609589
1	0.782895
1	0.854167
1	0.736842
1	0.935267
1	0.813581
1	0.63871
1	0.677419
1	0.648352
1	0.727941
1	0.755725
1	0.755556
1	0.76875
1	0.770588
1	0.726667
1	0.730061
1	0.818182
1	0.84153
1	0.767296
1	0.786765
1	0.845745
1	0.702381
1	0.697248
1	0.771689
1	0.700441
1	0.761905
1	0.776042
1	0.669811
1	0.79397
1	0.793296
1	0.75
1	0.770833
1	0.80531
1	0.72807
1	0.689815
1	0.794737
1	0.688995
1	0.616352
1	0.619318
1	0.666667
1	0.681529
1	0.656566
1	0.598039
1	0.70297
1	0.607595
1	0.716667
1	0.569697
1	0.712
1	0.736486
1	0.713376
1	0.644928
1	0.726804
1	0.60199
1	0.816568
1	0.827004
1	0.595628
1	0.681034
1	0.826923
1	0.813472
1	0.786325
1	0.695035
1	0.765152
1	0.649007
1	0.565934
1	0.785388
1	0.654545
1	0.596386
1	0.615819
1	0.739726
1	0.652695
1	0.748744
1	0.747253
1	0.634921
1	0.656627
1	0.741497
1	0.71223
1	0.736842
1	0.633721
1	0.626984
1	0.638889
1	0.736842
1	0.814208
1	0.842424
1	0.82
1	0.674847
1	0.8375
1	0.641304
1	0.6875
1	0.775281
1	0.6875
1	0.798165
1	0.7125
1	0.783133
1	0.701299
1	0.722581
1	0.694118
1	0.713415
1	0.603604
1	0.614173
1	0.77305
1	0.643411
1	0.623853
1	0.728814
1	0.796053
1	0.614679
1	0.697248
1	0.654676
1	0.811765
1	0.685315
1	0.717391
1	0.628099
1	0.704918
1	0.688235
1	0.61236
2	0.821823
2	0.772469
2	0.670379
2	0.503344
2	0.55064
2	0.551557
2	0.863394
2	0.982257
2	0.613507
2	0.672754
2	0.837112
2	0.612448
2	0.846449
2	0.841503
2	0.754567
2	0.875513
2	0.803894
2	0.885861
2	0.706257
2	0.739528
2	0.886006
2	0.816437
2	0.721524
2	0.661244
2	0.765939
2	0.76939
2	0.736741
2	0.716241
2	0.72682
2	0.896492
2	0.679207
2	0.937494
2	0.733333
2	0.777778
2	0.703786
2	0.943529
2	0.933708
2	0.863636
2	0.8738
2	0.723869
2	0.857143
2	0.727273
2	0.815789
2	0.75
2	0.644227
2	0.8
2	0.814103
2	0.883871
2	0.713043
2	0.762238
2	0.781022
2	0.730769
2	0.666667
2	0.703947
2	0.634146
2	0.735294
2	0.811024
2	0.967213
2	0.779817
2	0.844595
2	0.65035
2	0.886609
2	0.831123
2	0.986459
2	0.829545
2	0.835294
2	0.842593
2	0.796296
2	0.857143
2	0.821429
2	0.755099
2	0.93038
2	0.858407
2	0.72043
2	0.835526
2	0.835985
2	0.605186
2	0.605554
2	0.754098
2	0.992451
2	0.881988
2	0.921875
2	0.880952
2	0.817321
2	0.733871
2	0.900621
2	0.880597
2	0.780645
2	0.669303
2	0.761111
2	0.82069
2	0.693694
2	0.831776
2	0.721805
2	0.905252
2	0.897959
2	0.81379
2	0.977186
2	0.819355
2	0.809356
2	0.712418
2	0.707865
2	0.768657
2	0.79845
2	0.796992
2	0.803797
2	0.847594
2	0.763514
2	0.763975
2	0.865546
2	0.872928
2	0.802548
2	0.828358
2	0.802752
2	0.782609
2	0.882883
2	0.857143
2	0.767956
2	0.86747
2	0.873684
2	0.897959
2	0.889447
2	0.858757
2	0.875
2	0.780749
2	0.752294
2	0.776786
2	0.836601
2	0.853933
2	0.765957
2	0.811594
2	0.781915
2	0.818182
2	0.847682
2	0.828729
2	0.73
2	0.78
2	0.753247
2	0.79661
2	0.729323
2	0.785714
2	0.828767
2	0.875
2	0.770992
2	0.878307
2	0.874251
2	0.885714
2	0.866359
2	0.81768
2	0.868421
2	0.85
2	0.86911
2	0.947826
2	0.848921
2	0.853846
2	0.807692
2	0.718563
2	0.838384
2	0.791411
2	0.731707
2	0.833333
2	0.846847
2	0.723164
2	0.840909
2	0.808989
2	0.733333
2	0.714286
2	0.84507
2	0.810219
2	0.870229
2	0.823529
2	0.674797
2	0.734694
2	0.77305
2	0.902299
2	0.888889
2	0.888889
2	0.708075
2	0.873418
2	0.7
2	0.725352
2	0.882759
2	0.735714
2	0.83908
2	0.788136
2	0.820988
2	0.773333
2	0.75817
2	0.715415
2	0.827338
2	0.651376
2	0.656
2	0.81295
2	0.685039
2	0.672897
2	0.775862
2	0.833333
2	0.663551
2	0.815476
2	0.693431
2	0.862595
2	0.723404
2	0.757353
2	0.672269
2	0.734807
2	0.720238
2	0.756579
4	0.955663
4	0.86218
4	0.907658
4	0.806456
4	0.968611
4	0.921137
4	0.859799
4	0.956583
4	0.899269
4	0.944801
4	0.862658
4	0.815551
4	0.999182
4	0.915995
4	0.93681
4	0.882742
4	0.90283
4	0.982392
4	0.856204
4	0.88926
4	0.91462
4	0.911203
4	0.908
4	0.923196
4	0.957951
4	0.839632
4	0.889861
4	0.837075
4	0.889439
4	0.986798
4	0.917199
4	0.921624
4	0.923652
4	0.911311
4	0.939667
4	0.928672
4	0.914045
4	0.805151
4	0.938741
4	0.934868
4	0.891855
4	0.889738
4	0.908082
4	0.982656
4	0.862367
4	0.859444
4	0.894627
4	0.977343
4	0.91231
4	0.891175
4	0.913166
4	0.914179
4	0.965136
4	0.841155
4	0.969937
4	0.913848
4	0.867392
4	0.936441
4	0.98134
4	0.927775
4	0.935041
4	0.919732
4	0.935633
4	0.893558
4	0.900173
4	0.919753
4	0.899083
4	0.989929
4	0.933735
4	0.815927
4	0.888661
4	0.949686
4	0.915966
4	0.876543
4	0.928974
4	0.888235
4	0.854369
4	0.882883
4	0.958333
4	0.862385
4	0.915152
4	0.899497
4	0.924051
4	0.910448
4	0.900826
4	0.890323
4	0.924242
4	0.816993
4	0.900826
4	0.890323
4	0.929197
4	0.967033
4	0.926606
4	0.899083
4	0.923028
4	0.958333
4	0.880208
4	0.93007
4	0.856209
4	0.909774
4	0.857219
4	0.862069
4	0.916667
4	0.958521
4	0.884568
4	0.945703
4	0.966596
4	0.999339
4	0.937645
4	0.923224
4	0.936071
4	0.884354
4	0.877863
4	0.899497
4	0.878378
4	0.894737
4	0.900662
4	0.888199
4	0.936709
4	0.891156
4	0.898477
4	0.918782
4	0.891429
4	0.927273
4	0.810811
4	0.875
4	0.827273
4	0.874172
4	0.886364
4	0.902439
4	0.943128
4	0.929825
4	0.928571
4	0.911392
4	0.898089
4	0.887755
4	0.921348
4	0.864407
4	0.896226
4	0.900826
4	0.881818
4	0.923611
4	0.951389
4	0.886905
4	0.93617
4	0.915152
4	0.910615
4	0.900452
4	0.948837
4	0.913978
4	0.914141
4	0.915344
4	0.915094
4	0.870504
4	0.914141
4	0.899522
4	0.975124
4	0.888889
4	0.951923
4	0.938272
4	0.908676
4	0.968153
4	0.945
4	0.866972
4	0.840909
4	0.844037
4	0.90566
4	0.885714
4	0.851852
4	0.92126
4	0.824468
4	0.90566
4	0.918033
4	0.920863
4	0.936047
4	0.925
4	0.918367
4	0.886792
4	0.910256
4	0.971591
4	0.963768
4	0.923077
4	0.893617
4	0.872093
4	0.836207
4	0.85625
4	0.849315
4	0.930233
4	0.929648
4	0.868613
4	0.862069
4	0.868687
4	0.834395
4	0.98
4	0.863248
4	0.908257
4	0.947368
4	0.942029
4	0.929032
4	0.936364
4	0.954887
4	0.909091
4	0.900826
4	0.891304
4	0.92053
4	0.809211
4	0.909774

## Sheet: the stage of tumor
ration		difference		the stage of tumor
0.78906	1	-38.1	1	Proliferation stage
0.785043	1	-23.88	1	Proliferation stage
0.671533	1	-47.98	1	Proliferation stage
0.726952	1	-53.01	1	Proliferation stage
0.76386	1	-36.78	1	Proliferation stage
0.647149	1	-47.68	1	Proliferation stage
0.819739	1	-26.16	1	Proliferation stage
0.922734	1	-20.98	1	Proliferation stage
0.651389	1	-68.97	1	Proliferation stage
0.813739	1	-19.54	1	Proliferation stage
0.507564	1	-20.67	2	Plateau stage
0.767736	1	-47.4	1	Proliferation stage
0.521643	1	-58.31	1	Proliferation stage
0.585789	1	-42.64	1	Proliferation stage
0.567417	1	-58.06	1	Proliferation stage
0.555602	1	-46.36	1	Proliferation stage
0.718784	1	-29.94	1	Proliferation stage
0.800018	1	-84.39	1	Proliferation stage
0.579352	1	-67.34	1	Proliferation stage
0.519011	1	-77.94	1	Proliferation stage
0.661467	1	-50.85	1	Proliferation stage
0.674785	1	-69.59	1	Proliferation stage
0.805812	1	-55.05	1	Proliferation stage
0.780645	1	-45.44	1	Proliferation stage
0.862311	1	-31.34	1	Proliferation stage
0.763737	1	-53.4	1	Proliferation stage
0.758333	1	-80.47	1	Proliferation stage
0.823529	1	-55.96	1	Proliferation stage
0.727273	1	-62.02	1	Proliferation stage
0.770833	1	-29.95	1	Proliferation stage
0.731639	1	-59.57	1	Proliferation stage
0.778378	1	-45.02	1	Proliferation stage
0.863636	1	-51.79	1	Proliferation stage
0.754821	1	-38.72	1	Proliferation stage
0.740667	1	-54.33	1	Proliferation stage
0.502625	1	-38.72	1	Proliferation stage
0.674882	1	-49	1	Proliferation stage
0.727273	1	-30.13	1	Proliferation stage
0.866667	1	-37.65	1	Proliferation stage
0.852685	1	-45.7	1	Proliferation stage
0.846154	1	-55.46	1	Proliferation stage
0.777778	1	-58.23	1	Proliferation stage
0.805348	1	-90.26	1	Proliferation stage
0.818182	1	-65.89	1	Proliferation stage
0.72973	1	-85.14	1	Proliferation stage
0.818713	1	-54.14	1	Proliferation stage
0.751445	1	-63.08	1	Proliferation stage
0.701389	1	-37.84	1	Proliferation stage
0.883436	1	-44.51	1	Proliferation stage
0.816	1	-41.06	1	Proliferation stage
0.774194	1	-41.46	1	Proliferation stage
0.8125	1	-60.09	1	Proliferation stage
0.57331	1	-60.77	1	Proliferation stage
0.654728	1	-73.21	1	Proliferation stage
0.858586	1	-65	1	Proliferation stage
0.849057	1	-49.66	1	Proliferation stage
0.880646	1	-45.83	1	Proliferation stage
0.80814	1	-30.21	2	Plateau stage
0.799469	1	-41.5	1	Proliferation stage
0.68	1	-29.02	1	Proliferation stage
0.893065	1	-71.89	1	Proliferation stage
0.832752	1	-54	1	Proliferation stage
0.722222	1	-34.31	1	Proliferation stage
0.770833	1	-44.56	1	Proliferation stage
0.584071	1	-27.99	1	Proliferation stage
0.715596	1	-43.68	1	Proliferation stage
0.736842	1	-28.5275	1	Proliferation stage
0.813581	1	-43	1	Proliferation stage
0.648352	1	-45.07	1	Proliferation stage
0.727941	1	-57.31	1	Proliferation stage
0.755725	1	-51.1	1	Proliferation stage
0.755556	1	-34.37	1	Proliferation stage
0.76875	1	-30.87	1	Proliferation stage
0.770588	1	-73.21	1	Proliferation stage
0.726667	1	-40.34	1	Proliferation stage
0.730061	1	-45.91	1	Proliferation stage
0.818182	1	-74.78	1	Proliferation stage
0.84153	1	-78	1	Proliferation stage
0.767296	1	-51.3575	1	Proliferation stage
0.786765	1	-25.88	1	Proliferation stage
0.845745	1	-34.645	1	Proliferation stage
0.702381	1	-66.57	1	Proliferation stage
0.771689	1	-49.485	1	Proliferation stage
0.700441	1	-60.11	1	Proliferation stage
0.776042	1	-36.7575	1	Proliferation stage
0.669811	1	-52.89	1	Proliferation stage
0.79397	1	-29.83	1	Proliferation stage
0.793296	1	-48.24	1	Proliferation stage
0.75	1	-75.11	1	Proliferation stage
0.770833	1	-66.7	1	Proliferation stage
0.80531	1	-40.11	1	Proliferation stage
0.72807	1	-61.25	1	Proliferation stage
0.794737	1	-31.466	1	Proliferation stage
0.616352	1	-55.7465	1	Proliferation stage
0.666667	1	-49.87	1	Proliferation stage
0.681529	1	-18.11	1	Proliferation stage
0.70297	1	-27.98	1	Proliferation stage
0.607595	1	-30	1	Proliferation stage
0.716667	1	-45.79	1	Proliferation stage
0.569697	1	-70.95	1	Proliferation stage
0.712	1	-28.2	1	Proliferation stage
0.736486	1	-44.06	1	Proliferation stage
0.713376	1	-50.87	1	Proliferation stage
0.644928	1	-50.56	1	Proliferation stage
0.726804	1	-95.31	1	Proliferation stage
0.816568	1	-48.13	1	Proliferation stage
0.827004	1	-59.78	1	Proliferation stage
0.681034	1	-61.07	1	Proliferation stage
0.826923	1	-54.05	1	Proliferation stage
0.813472	1	-37.5	1	Proliferation stage
0.786325	1	-38.99	1	Proliferation stage
0.765152	1	-54	1	Proliferation stage
0.649007	1	-39	1	Proliferation stage
0.785388	1	-48	1	Proliferation stage
0.654545	1	-65	1	Proliferation stage
0.615819	1	-47	1	Proliferation stage
0.739726	1	-80	1	Proliferation stage
0.652695	1	-88	1	Proliferation stage
0.748744	1	-54	1	Proliferation stage
0.634921	1	-85	1	Proliferation stage
0.741497	1	-104	1	Proliferation stage
0.71223	1	-47	1	Proliferation stage
0.736842	1	-46	1	Proliferation stage
0.633721	1	-40	1	Proliferation stage
0.626984	1	-63	1	Proliferation stage
0.736842	1	-64	1	Proliferation stage
0.814208	1	-52	1	Proliferation stage
0.842424	1	-113	1	Proliferation stage
0.82	1	-112	1	Proliferation stage
0.674847	1	-81	1	Proliferation stage
0.8375	1	-89	1	Proliferation stage
0.775281	1	-97	1	Proliferation stage
0.798165	1	-79	1	Proliferation stage
0.7125	1	-52	1	Proliferation stage
0.783133	1	-57	1	Proliferation stage
0.701299	1	-74	1	Proliferation stage
0.722581	1	-55	1	Proliferation stage
0.713415	1	-50	1	Proliferation stage
0.603604	1	-68	1	Proliferation stage
0.614173	1	-64	1	Proliferation stage
0.77305	1	-39	1	Proliferation stage
0.728814	1	-51	1	Proliferation stage
0.796053	1	-52	1	Proliferation stage
0.614679	1	-84	1	Proliferation stage
0.654676	1	-66	1	Proliferation stage
0.811765	1	-112	1	Proliferation stage
0.717391	1	-47	1	Proliferation stage
0.628099	1	-90	1	Proliferation stage
0.704918	1	-101	1	Proliferation stage
0.821823	1	-62	1	Proliferation stage
0.772469	1	-33	1	Proliferation stage
0.670379	1	-97	1	Proliferation stage
0.503344	1	-34	1	Proliferation stage
0.55064	1	-54	1	Proliferation stage
0.551557	1	-54	1	Proliferation stage
0.863394	1	-83	1	Proliferation stage
0.982257	1	-107	1	Proliferation stage
0.613507	1	-65	1	Proliferation stage
0.672754	1	-101	1	Proliferation stage
0.837112	1	-102	1	Proliferation stage
0.612448	1	-101	1	Proliferation stage
0.846449	1	-53	1	Proliferation stage
0.841503	1	-84	1	Proliferation stage
0.754567	1	-63	1	Proliferation stage
0.875513	1	-80	1	Proliferation stage
0.803894	1	-61	1	Proliferation stage
0.885861	1	-71	1	Proliferation stage
0.706257	1	-50	1	Proliferation stage
0.739528	1	-57	1	Proliferation stage
0.886006	1	-43	1	Proliferation stage
0.816437	1	-79	1	Proliferation stage
0.721524	1	-60	1	Proliferation stage
0.661244	1	-53	1	Proliferation stage
0.765939	1	-43	1	Proliferation stage
0.76939	1	-47	1	Proliferation stage
0.736741	1	-68	1	Proliferation stage
0.716241	1	-38	1	Proliferation stage
0.72682	1	-55	1	Proliferation stage
0.896492	1	-45	1	Proliferation stage
0.679207	1	-82	1	Proliferation stage
0.937494	1	-57	1	Proliferation stage
0.733333	1	-26	1	Proliferation stage
0.777778	1	-43	1	Proliferation stage
0.703786	1	-27	1	Proliferation stage
0.943529	1	-30	1	Proliferation stage
0.933708	1	-30	1	Proliferation stage
0.863636	1	-147	1	Proliferation stage
0.8738	1	-102	1	Proliferation stage
0.723869	1	-47	1	Proliferation stage
0.857143	1	-44	1	Proliferation stage
0.727273	1	-49	1	Proliferation stage
0.815789	1	-45	2	Plateau stage
0.75	1	-56	1	Proliferation stage
0.644227	1	-76	1	Proliferation stage
0.8	1	-40	1	Proliferation stage
0.814103	1	-53	1	Proliferation stage
0.883871	1	-112	1	Proliferation stage
0.713043	1	-43	1	Proliferation stage
0.781022	1	-50	1	Proliferation stage
0.730769	1	-61	1	Proliferation stage
0.666667	1	-65	1	Proliferation stage
0.703947	1	-56	1	Proliferation stage
0.634146	1	-63	1	Proliferation stage
0.735294	1	-54	1	Proliferation stage
0.811024	1	-46	1	Proliferation stage
0.967213	1	-118	1	Proliferation stage
0.779817	1	-112	1	Proliferation stage
0.844595	1	-30.21	1	Proliferation stage
0.65035	1	-14.61	2	Plateau stage
0.886609	1	-46.1	2	Plateau stage
0.831123	1	-53.46	2	Plateau stage
0.986459	1	-34.2	1	Proliferation stage
0.829545	1	-65.05	1	Proliferation stage
0.835294	1	-21.79	1	Proliferation stage
0.796296	1	-7.46	2	Plateau stage
0.857143	1	-59.9	2	Plateau stage
0.821429	1	-28.37	1	Proliferation stage
0.755099	1	-18.79	2	Plateau stage
0.93038	1	-39.87	2	Plateau stage
0.858407	1	-48.83	1	Proliferation stage
0.72043	1	-30.35	2	Plateau stage
0.835526	1	-38.9	2	Plateau stage
0.835985	1	-38.11	2	Plateau stage
0.605186	1	-20.19	1	Proliferation stage
0.605554	1	-46.11	1	Proliferation stage
0.754098	1	-62.85	2	Plateau stage
0.992451	1	-53.47	2	Plateau stage
0.881988	1	-30.9	2	Plateau stage
0.921875	1	-39.22	2	Plateau stage
0.880952	1	-45.99	1	Proliferation stage
0.817321	1	-21.87	1	Proliferation stage
0.733871	1	-25.99	2	Plateau stage
0.900621	1	-50.89	1	Proliferation stage
0.880597	1	-65.78	2	Plateau stage
0.780645	1	-51	2	Plateau stage
0.669303	1	-43.8	2	Plateau stage
0.761111	1	-21.25	2	Plateau stage
0.82069	1	-45.02	2	Plateau stage
0.831776	1	-14.07	1	Proliferation stage
0.721805	1	-48	3	Regression stage
0.905252	1	-31	1	Proliferation stage
0.897959	1	-34	1	Proliferation stage
0.81379	1	-20.63	2	Plateau stage
0.977186	1	-38.14	2	Plateau stage
0.819355	1	-29	2	Plateau stage
0.809356	1	-30	2	Plateau stage
0.712418	1	-45	2	Plateau stage
0.707865	1	-33	2	Plateau stage
0.768657	1	-50.45	2	Plateau stage
0.79845	1	-52.47	1	Proliferation stage
0.796992	1	-53	2	Plateau stage
0.803797	1	-65.48	1	Proliferation stage
0.847594	1	-50.13	1	Proliferation stage
0.763514	1	-44.32	1	1
0.763975	1	-30	2	Plateau stage
0.865546	1	-38	2	Plateau stage
0.872928	1	-32.8	1	Proliferation stage
0.802548	1	-31.12	2	Plateau stage
0.828358	1	-67.89	2	Plateau stage
0.802752	1	-60.98	1	Proliferation stage
0.782609	1	-56.22	1	Proliferation stage
0.882883	1	-59.69	1	Proliferation stage
0.857143	1	-35.09	2	Plateau stage
0.767956	1	-31.02	2	Plateau stage
0.86747	1	-3.94	1	Proliferation stage
0.873684	1	-30	3	Regression stage
0.897959	1	-20	2	Plateau stage
0.889447	1	-60	2	Plateau stage
0.858757	1	-18.835	1	Proliferation stage
0.875	1	-20	2	Plateau stage
0.780749	1	-6.9525	2	Plateau stage
0.752294	1	-20	3	Regression stage
0.776786	1	-32.9025	2	Plateau stage
0.836601	1	-20	2	Plateau stage
0.853933	1	-30	2	Plateau stage
0.765957	1	-31	2	Plateau stage
0.811594	1	-43	2	Plateau stage
0.781915	1	-43	2	Plateau stage
0.818182	1	-19	2	Plateau stage
0.847682	1	-23	2	Plateau stage
0.828729	1	-54.1975	2	Plateau stage
0.73	1	-35	1	Proliferation stage
0.78	1	-30	2	Plateau stage
0.753247	1	-40	2	Plateau stage
0.79661	1	-58	1	Proliferation stage
0.729323	1	-41.3075	2	Plateau stage
0.785714	1	-14	2	Plateau stage
0.828767	1	-24	2	Plateau stage
0.875	1	-23.36	2	Plateau stage
0.770992	1	-33	2	Plateau stage
0.878307	1	-23.415	2	Plateau stage
0.874251	1	-40	2	Plateau stage
0.885714	1	-17.27	2	Plateau stage
0.866359	1	-22.52	2	Plateau stage
0.81768	1	-38	2	Plateau stage
0.868421	1	-60	1	Proliferation stage
0.85	1	-50	1	Proliferation stage
0.86911	1	-33	2	Plateau stage
0.947826	1	-47	2	Plateau stage
0.848921	1	-31	2	Plateau stage
0.853846	1	-57	2	Plateau stage
0.807692	1	-33	1	Proliferation stage
0.718563	1	-14	1	Proliferation stage
0.838384	1	-25	3	Regression stage
0.791411	1	-9.195	2	Plateau stage
0.731707	1	-27.37	3	Regression stage
0.833333	1	-56	2	Plateau stage
0.846847	1	-50	1	Proliferation stage
0.723164	1	-32	1	Proliferation stage
0.840909	1	-37	2	Plateau stage
0.808989	1	-32	2	Plateau stage
0.733333	1	-33	2	Plateau stage
0.714286	1	-37	2	Plateau stage
0.84507	1	-39	2	Plateau stage
0.810219	1	-41	2	Plateau stage
0.870229	1	-44	2	Plateau stage
0.823529	1	-22	2	Plateau stage
0.674797	1	-29	2	Plateau stage
0.734694	1	-37	2	Plateau stage
0.77305	1	-29	2	Plateau stage
0.902299	1	-29	2	Plateau stage
0.888889	1	-50	2	Plateau stage
0.888889	1	-33	2	Plateau stage
0.708075	1	-50	1	Proliferation stage
0.873418	1	-68	2	Plateau stage
0.7	1	-40	2	Plateau stage
0.725352	1	-43	1	Proliferation stage
0.882759	1	-70	2	Plateau stage
0.735714	1	-41	2	Plateau stage
0.83908	1	-37	2	Plateau stage
0.788136	1	-28	2	Plateau stage
0.820988	1	-44	2	Plateau stage
0.773333	1	-44	2	Plateau stage
0.75817	1	-31	2	Plateau stage
0.715415	1	-67	2	Plateau stage
0.827338	1	-39	1	Proliferation stage
0.651376	1	-65	2	Plateau stage
0.656	1	-61	1	Proliferation stage
0.81295	1	-67	2	Plateau stage
0.685039	1	-44	1	Proliferation stage
0.672897	1	-50	2	Plateau stage
0.775862	1	-34	2	Plateau stage
0.833333	1	-41	1	Proliferation stage
0.663551	1	-60	1	Proliferation stage
0.815476	1	-31	2	Plateau stage
0.862595	1	-34	2	Plateau stage
0.723404	1	-71	2	Plateau stage
0.757353	1	-36	2	Plateau stage
0.672269	1	-39	2	Plateau stage
0.734807	1	-45	2	Plateau stage
0.720238	1	-49	2	Plateau stage
0.756579	1	-53	2	Plateau stage
0.887781	2	-80	2	Plateau stage
0.968226	2	-31	1	Proliferation stage
0.956866	2	-41	2	Plateau stage
0.854167	2	-74	2	Plateau stage
0.935267	2	-37	1	Proliferation stage
0.842593	2	-18	2	Plateau stage
0.955663	2	-36	2	Plateau stage
0.86218	2	-25	2	Plateau stage
0.907658	2	-43	2	Plateau stage
0.806456	2	-31	1	Proliferation stage
0.968611	2	-53	2	Plateau stage
0.921137	2	-79	2	Plateau stage
0.859799	2	-47	1	Proliferation stage
0.956583	2	-57	2	Plateau stage
0.899269	2	-67	2	Plateau stage
0.944801	2	-68	1	Proliferation stage
0.862658	2	-57	2	Plateau stage
0.815551	2	-58	2	Plateau stage
0.999182	2	-50	2	Plateau stage
0.915995	2	-46	2	Plateau stage
0.93681	2	-46	1	Proliferation stage
0.882742	2	-57	2	Plateau stage
0.90283	2	-38	1	Proliferation stage
0.982392	2	-40	2	Plateau stage
0.856204	2	-35	2	Plateau stage
0.88926	2	-63	2	Plateau stage
0.91462	2	-47	2	Plateau stage
0.911203	2	-52	2	Plateau stage
0.908	2	-35	1	Proliferation stage
0.923196	2	-34	2	Plateau stage
0.957951	2	-26	2	Plateau stage
0.839632	2	-36	2	Plateau stage
0.889861	2	-53	2	Plateau stage
0.837075	2	-26	2	Plateau stage
0.889439	2	-33	2	Plateau stage
0.986798	2	-45	1	Proliferation stage
0.917199	2	-40	1	Proliferation stage
0.921624	2	-45	2	Plateau stage
0.923652	2	-22	1	Proliferation stage
0.911311	2	-23	2	Plateau stage
0.939667	2	-18	2	Plateau stage
0.928672	2	-23	2	Plateau stage
0.914045	2	-43	2	Plateau stage
0.805151	2	-78	2	Plateau stage
0.938741	2	-47	1	Proliferation stage
0.934868	2	-44	2	Plateau stage
0.891855	2	-49	2	Plateau stage
0.889738	2	-32	2	Plateau stage
0.908082	2	-46	2	Plateau stage
0.982656	2	-41	1	Proliferation stage
0.862367	2	-32	1	Proliferation stage
0.859444	2	-31	2	Plateau stage
0.894627	2	-42	2	Plateau stage
0.977343	2	-33	2	Plateau stage
0.91231	2	-48	1	Proliferation stage
0.891175	2	-32	2	Plateau stage
0.913166	2	-45	2	Plateau stage
0.914179	2	-39	1	Proliferation stage
0.965136	2	-45	2	Plateau stage
0.841155	2	-54	2	Plateau stage
0.969937	2	-53	2	Plateau stage
0.913848	2	-59	1	Proliferation stage
0.867392	2	-19.22	1	Proliferation stage
0.936441	2	-16	2	Plateau stage
0.98134	2	-39.66	2	Plateau stage
0.927775	2	-52.73	2	Plateau stage
0.935041	2	-35.45	2	Plateau stage
0.919732	2	-57.45	2	Plateau stage
0.935633	2	-15.89	2	Plateau stage
0.893558	2	-1.78	2	Plateau stage
0.900173	2	-38	2	Plateau stage
0.919753	2	-22.04	2	Plateau stage
0.899083	2	-16.67	2	Plateau stage
0.989929	2	-37.86	2	Plateau stage
0.933735	2	-16.02	2	Plateau stage
0.815927	2	-20.76	2	Plateau stage
0.888661	2	-23.11	2	Plateau stage
0.949686	2	-11.23	2	Plateau stage
0.915966	2	-19.24	2	Plateau stage
0.876543	2	-11.31	2	Plateau stage
0.928974	2	-41.55	2	Plateau stage
0.888235	2	-31.34	2	Plateau stage
0.854369	2	-12.74	2	Plateau stage
0.882883	2	-19.99	2	Plateau stage
0.958333	2	-26.16	2	Plateau stage
0.862385	2	-42.731	2	Plateau stage
0.915152	2	-18.87	2	Plateau stage
0.899497	2	-30	2	Plateau stage
0.924051	2	-39.66	2	Plateau stage
0.910448	2	-20.11	2	Plateau stage
0.900826	2	-29.08	2	Plateau stage
0.890323	2	-11.39	2	Plateau stage
0.924242	2	-36.41	2	Plateau stage
0.816993	2	-6.68	2	Plateau stage
0.900826	2	-32	2	Plateau stage
0.890323	2	-20	2	Plateau stage
0.929197	2	-38.81	2	Plateau stage
0.967033	2	-7.44	2	Plateau stage
0.926606	2	-8.61	2	Plateau stage
0.899083	2	-15	2	Plateau stage
0.923028	2	-21.43	2	Plateau stage
0.958333	2	-42.85	2	Plateau stage
0.880208	2	-20	2	Plateau stage
0.93007	2	-30	2	Plateau stage
0.856209	2	-35	2	Plateau stage
0.909774	2	-30	2	Plateau stage
0.857219	2	-49.36	2	Plateau stage
0.862069	2	-24	2	Plateau stage
0.916667	2	-29	2	Plateau stage
0.958521	2	-18	2	Plateau stage
0.884568	2	-33	2	Plateau stage
0.945703	2	-34	2	Plateau stage
0.966596	2	-30	1	Proliferation stage
0.999339	2	-49	2	Plateau stage
0.937645	2	-52	2	Plateau stage
0.923224	2	-45	2	Plateau stage
0.936071	2	-45	2	Plateau stage
0.884354	2	-27	2	Plateau stage
0.877863	2	-24	2	Plateau stage
0.899497	2	-4	2	Plateau stage
0.878378	2	-24	2	Plateau stage
0.894737	2	-23	2	Plateau stage
0.900662	2	-50	2	Plateau stage
0.888199	2	-16.222	2	Plateau stage
0.936709	2	-29.1275	2	Plateau stage
0.891156	2	-2.1825	2	Plateau stage
0.898477	2	-15	2	Plateau stage
0.918782	2	-28	2	Plateau stage
0.891429	2	-17	2	Plateau stage
0.927273	2	-22	3	Regression stage
0.810811	2	-24	2	Plateau stage
0.875	2	-30	2	Plateau stage
0.827273	2	-33.5	2	Plateau stage
0.874172	2	-11	2	Plateau stage
0.886364	2	-16	2	Plateau stage
0.902439	2	-26	2	Plateau stage
0.943128	2	-25	2	Plateau stage
0.929825	2	-30.1	2	Plateau stage
0.928571	2	-50.625	2	Plateau stage
0.911392	2	-55.0025	2	Plateau stage
0.898089	2	-30	2	Plateau stage
0.887755	2	-0.715	2	Plateau stage
0.921348	2	-19	2	Plateau stage
0.864407	2	-15	2	Plateau stage
0.896226	2	-20	2	Plateau stage
0.900826	2	-23.16	2	Plateau stage
0.881818	2	-33	2	Plateau stage
0.923611	2	-16	2	Plateau stage
0.951389	2	-16	2	Plateau stage
0.886905	2	-34	2	Plateau stage
0.93617	2	-43.2825	2	Plateau stage
0.915152	2	-43	2	Plateau stage
0.910615	2	-26	2	Plateau stage
0.900452	2	-34	2	Plateau stage
0.948837	2	-18	1	Proliferation stage
0.913978	2	-37	2	Plateau stage
0.914141	2	-15.1	2	Plateau stage
0.915344	2	-10	2	Plateau stage
0.915094	2	-16.15	2	Plateau stage
0.870504	2	-3.195	2	Plateau stage
0.914141	2	-28	2	Plateau stage
0.899522	2	-29.3	2	Plateau stage
0.975124	2	-44	2	Plateau stage
0.888889	2	-26	2	Plateau stage
0.951923	2	-31	2	Plateau stage
0.938272	2	-26	2	Plateau stage
0.908676	2	-27	2	Plateau stage
0.968153	2	-31	2	Plateau stage
0.945	2	-24.17	2	Plateau stage
0.866972	2	-35	2	Plateau stage
0.840909	2	-38	2	Plateau stage
0.844037	2	-16	2	Plateau stage
0.90566	2	-23	2	Plateau stage
0.885714	2	-31	2	Plateau stage
0.851852	2	-23	2	Plateau stage
0.92126	2	-43	2	Plateau stage
0.824468	2	-35	2	Plateau stage
0.90566	2	-13	2	Plateau stage
0.918033	2	-22	2	Plateau stage
0.920863	2	-42	2	Plateau stage
0.936047	2	-22	2	Plateau stage
0.925	2	-24	2	Plateau stage
0.918367	2	-20	2	Plateau stage
0.886792	2	-22	2	Plateau stage
0.910256	2	-25	2	Plateau stage
0.971591	2	-14	2	Plateau stage
0.963768	2	-41	2	Plateau stage
0.923077	2	-54	2	Plateau stage
0.893617	2	-25	2	Plateau stage
0.872093	2	-25	2	Plateau stage
0.836207	2	-26	2	Plateau stage
0.85625	2	-44	2	Plateau stage
0.849315	2	-26	2	Plateau stage
0.930233	2	-41	2	Plateau stage
0.929648	2	-22	2	Plateau stage
0.868613	2	-23	2	Plateau stage
0.862069	2	-31	2	Plateau stage
0.868687	2	-27	2	Plateau stage
0.834395	2	-44	2	Plateau stage
0.98	2	-19	2	Plateau stage
0.863248	2	-24	2	Plateau stage
0.908257	2	-36	2	Plateau stage
0.947368	2	-24	2	Plateau stage
0.942029	2	-25	2	Plateau stage
0.929032	2	-19	2	Plateau stage
0.936364	2	-30	2	Plateau stage
0.954887	2	-23	2	Plateau stage
0.909091	2	-21	2	Plateau stage
0.900826	2	-20	2	Plateau stage
0.891304	2	-29	2	Plateau stage
0.92053	2	-33	2	Plateau stage
0.809211	2	-15	2	Plateau stage
0.909774	2	-30	2	Plateau stage
0.6658	3	-25	2	Plateau stage
0.716032	3	-6	2	Plateau stage
0.653511	3	-21	2	Plateau stage
0.62345	3	-19	2	Plateau stage
0.593263	3	-40	2	Plateau stage
0.460941	3	-47	2	Plateau stage
0.498	3	-32	2	Plateau stage
0.783013	3	-34	2	Plateau stage
0.825429	3	-44	2	Plateau stage
0.375328	3	-36	2	Plateau stage
0.622342	3	-34	2	Plateau stage
0.621889	3	-49	2	Plateau stage
0.40796	3	-35	2	Plateau stage
0.61187	3	-34	2	Plateau stage
0.30006	3	-32	2	Plateau stage
0.525389	3	-46	2	Plateau stage
0.67879	3	-22	2	Plateau stage
0.470843	3	-26	2	Plateau stage
0.553389	3	-17	2	Plateau stage
0.54935	3	-30	2	Plateau stage
0.580619	3	-40	2	Plateau stage
0.554453	3	-39	2	Plateau stage
0.586588	3	-32	2	Plateau stage
0.545509	3	-17	2	Plateau stage
0.616308	3	-18	2	Plateau stage
0.535652	3	-22	2	Plateau stage
0.406957	3	-47	2	Plateau stage
0.477449	3	-20	2	Plateau stage
0.659437	3	-27	2	Plateau stage
0.7248	3	-39	2	Plateau stage
0.584096	3	-17	2	Plateau stage
0.595653	3	-37	2	Plateau stage
0.607026	3	-28	2	Plateau stage
0.536176	3	-25	2	Plateau stage
0.584919	3	-29	2	Plateau stage
0.74197	3	-17	2	Plateau stage
0.689834	3	-37	2	Plateau stage
0.733857	3	-72	2	Plateau stage
0.779799	3	-24	2	Plateau stage
0.609502	3	-38	2	Plateau stage
0.650734	3	-43	2	Plateau stage
0.571113	3	-26	2	Plateau stage
0.547183	3	-40	2	Plateau stage
0.502454	3	-35	2	Plateau stage
0.451453	3	-26	2	Plateau stage
0.621848	3	-25	2	Plateau stage
0.688109	3	-36	2	Plateau stage
0.828102	3	-31	2	Plateau stage
0.627188	3	-42	2	Plateau stage
0.689034	3	-18	1	Proliferation stage
0.63976	3	-39	2	Plateau stage
0.647194	3	-33	2	Plateau stage
0.620401	3	-39	2	Plateau stage
0.545251	3	-79	2	Plateau stage
0.461252	3	-80	2	Plateau stage
0.548463	3	-38	2	Plateau stage
0.640803	3	-4.33	2	Plateau stage
0.629729	3	-8.95	3	Regression stage
0.817231	3	-9.55	3	Regression stage
0.551332	3	-13.73	3	Regression stage
0.625598	3	-3.54	3	Regression stage
0.762116	3	-10.13	3	Regression stage
0.748703	3	-16.21	3	Regression stage
0.710757	3	-5.26	3	Regression stage
0.666157	3	-15.16	3	Regression stage
0.759439	3	-5.16	3	Regression stage
0.64262	3	-26.36	3	Regression stage
0.742766	3	-18.29	3	Regression stage
0.677399	3	-0.09	3	Regression stage
0.64595	3	-11.05	3	Regression stage
0.798782	3	-5.95	3	Regression stage
0.760214	3	-12.93	3	Regression stage
0.450911	3	-9.34	3	Regression stage
0.732245	3	-1.74	3	Regression stage
0.723816	3	-20.34	3	Regression stage
0.403288	3	-12.28	3	Regression stage
0.463254	3	-3.79	3	Regression stage
0.686802	3	-9.67	3	Regression stage
0.762808	3	-14	3	Regression stage
0.770616	3	-7.44	3	Regression stage
0.649834	3	-3.39	3	Regression stage
0.734016	3	-26.18	3	Regression stage
0.53914	3	-14.85	3	Regression stage
0.684992	3	-11.54	3	Regression stage
0.694842	3	-22.11	3	Regression stage
0.802777	3	-2.02	3	Regression stage
0.676459	3	-9.99	3	Regression stage
0.465143	3	-8.55	3	Regression stage
0.646285	3	-10	3	Regression stage
0.714377	3	-7.59	3	Regression stage
0.458013	3	-7.71	3	Regression stage
0.688628	3	-11.11	3	Regression stage
0.602369	3	-16.97	3	Regression stage
0.707198	3	-21.56	3	Regression stage
0.811039	3	-10.89	3	Regression stage
0.683592	3	-7.67	3	Regression stage
0.800572	3	-18.27	3	Regression stage
0.695626	3	-11.11	3	Regression stage
0.557751	3	-11.1	3	Regression stage
0.779187	3	-2.88	3	Regression stage
0.536357	3	-16.56	3	Regression stage
0.636565	3	-21.03	3	Regression stage
0.639963	3	-22.22	3	Regression stage
0.406316	3	-5.11	3	Regression stage
0.694916	3	-9.61	3	Regression stage
0.626865	3	-10.95	3	Regression stage
0.641692	3	-9.55	3	Regression stage
0.658452	3	-13.8	3	Regression stage
0.68737	3	-5.84	3	Regression stage
0.77405	3	-27.35	3	Regression stage
0.676647	3	-3.79	3	Regression stage
0.748387	3	-9.4	3	Regression stage
0.757576	3	-16.95	3	Regression stage
0.617647	3	-8.89	3	Regression stage
0.584071	3	-2.08	3	Regression stage
0.652174	3	-10.11	3	Regression stage
0.614035	3	-9.71	3	Regression stage
0.682353	3	-12.11	3	Regression stage
0.617117	3	-9.63	3	Regression stage
0.553648	3	-19.15	3	Regression stage
0.753927	3	-14.44	3	Regression stage
0.748634	3	-13	3	Regression stage
0.626168	3	-11	3	Regression stage
0.686567	3	-1.5275	3	Regression stage
0.721739	3	-11	3	Regression stage
0.577236	3	-31.866	3	Regression stage
0.515021	3	-15.23	3	Regression stage
0.510917	3	-8	3	Regression stage
0.635135	3	-10	3	Regression stage
0.494318	3	-10	3	Regression stage
0.489474	3	-10.4875	3	Regression stage
0.451389	3	-19	3	Regression stage
0.48	3	-15	3	Regression stage
0.446602	3	-13	3	Regression stage
0.463768	3	-5	3	Regression stage
0.495413	3	-15	3	Regression stage
0.425287	3	-14	3	Regression stage
0.56129	3	-20	3	Regression stage
0.542857	3	-12	3	Regression stage
0.602041	3	-12	3	Regression stage
0.666667	3	-12	3	Regression stage
0.653333	3	-17	3	Regression stage
0.475	3	-10	3	Regression stage
0.541667	3	-28	3	Regression stage
0.493213	3	-12	3	Regression stage
0.728324	3	-17	3	Regression stage
0.545455	3	-9.3	3	Regression stage
0.462766	3	-3	3	Regression stage
0.523077	3	-8	3	Regression stage
0.663265	3	-11	3	Regression stage
0.529126	3	-12.06	3	Regression stage
0.656566	3	-4	3	Regression stage
0.587786	3	-10.15	3	Regression stage
0.584615	3	-10	3	Regression stage
0.5	3	-22	3	Regression stage
0.430851	3	-12	3	Regression stage
0.709821	3	-21.56	3	Regression stage
0.542986	3	-12	3	Regression stage
0.516588	3	-11	3	Regression stage
0.545045	3	-5.44	3	Regression stage
0.738916	3	-14.87	3	Regression stage
0.525424	3	-8.56	3	Regression stage
0.698565	3	-6.12	3	Regression stage
0.529412	3	-0.12	3	Regression stage
0.534351	3	-9.92	3	Regression stage
0.584795	3	-9.22	3	Regression stage
0.666667	3	-11.35	3	Regression stage
0.598592	3	-17	3	Regression stage
0.641667	3	-16	3	Regression stage
0.50625	3	-20	3	Regression stage
0.548872	3	-18	3	Regression stage
0.674847	3	-12	3	Regression stage
0.73125	3	-15	3	Regression stage
0.608333	3	-18	3	Regression stage
0.626374	3	-10	3	Regression stage
0.683333	3	-16	3	Regression stage
0.618056	3	-20	3	Regression stage
0.545455	3	-16	3	Regression stage
0.470968	3	-19	3	Regression stage
0.691892	3	-8	3	Regression stage
0.761468	3	-35	3	Regression stage
0.511364	3	-27	3	Regression stage
0.644737	3	-19	3	Regression stage
0.659091	3	-19	3	Regression stage
0.69697	3	-20	3	Regression stage
0.36087	3	-16	3	Regression stage
0.6	3	-12	3	Regression stage
0.713415	3	-12	3	Regression stage
0.603604	3	-14	3	Regression stage
0.614173	3	-14	3	Regression stage
0.611111	3	-16	3	Regression stage
0.509677	3	-11	3	Regression stage
0.591837	3	-14	3	Regression stage
0.561983	3	-16	3	Regression stage
0.367232	3	-11	3	Regression stage
0.565657	3	-12	3	Regression stage
0.565217	3	-13	3	Regression stage
0.587838	3	-11	3	Regression stage
0.572368	3	-7	3	Regression stage
0.53719	3	-19	3	Regression stage
0.577181	3	-12	3	Regression stage
0.546218	3	-14	3	Regression stage
0.762887	3	-16	3	Regression stage
0.504202	3	-22	3	Regression stage
0.519313	3	-11	3	Regression stage
0.5997	3	-16	3	Regression stage
0.496021	3	-17	3	Regression stage
0.493577	3	-16	3	Regression stage
0.457083	3	-18	3	Regression stage
0.601659	3	-18	3	Regression stage
0.612428	3	-17	3	Regression stage
0.739282	3	-21	3	Regression stage
0.64048	3	-5	3	Regression stage
0.638642	3	-22	3	Regression stage
0.686376	3	-10	3	Regression stage
0.597964	3	-10	3	Regression stage
0.639098	3	-20	3	Regression stage
0.659341	3	-5	3	Regression stage
0.622465	3	-11	3	Regression stage
0.592308	3	-29	3	Regression stage
0.52347	3	-28	3	Regression stage
0.677966	3	-17	3	Regression stage
0.640337	3	-15	3	Regression stage
0.619375	3	-16	3	Regression stage
0.639569	3	-20	3	Regression stage
0.762771	3	-10	3	Regression stage
0.6	3	-33	3	Regression stage
0.590615	3	-15	3	Regression stage
0.6	3	-10	3	Regression stage
0.748344	3	-11	3	Regression stage
0.562044	3	-11	3	Regression stage
0.609589	3	-12	3	Regression stage
0.782895	3	-16	3	Regression stage
0.63871	3	-18	3	Regression stage
0.677419	3	-14	3	Regression stage
0.697248	3	-5	3	Regression stage
0.761905	3	-5	3	Regression stage
0.689815	3	-11	3	Regression stage
0.688995	3	-15	3	Regression stage
0.619318	3	-22	3	Regression stage
0.656566	3	-19	3	Regression stage
0.598039	3	-23	3	Regression stage
0.60199	3	-11	3	Regression stage
0.595628	3	-9	3	Regression stage
0.695035	3	-14	3	Regression stage
0.565934	3	-18	3	Regression stage
0.596386	3	-12	3	Regression stage
0.747253	3	-13	3	Regression stage
0.656627	3	-26	3	Regression stage
0.638889	3	-3	3	Regression stage
0.641304	3	-32	3	Regression stage
0.6875	3	-10	3	Regression stage
0.6875	3	-7	3	Regression stage
0.694118	3	-8	3	Regression stage
0.643411	3	-11	3	Regression stage
0.623853	3	-7	3	Regression stage
0.697248	3	-6	3	Regression stage
0.685315	3	-12	3	Regression stage
0.688235	3	-12	3	Regression stage
0.61236	3	-20	3	Regression stage
0.762238	3	-7	3	Regression stage
0.693694	3	-4	3	Regression stage
0.693431	3	-12	3	Regression stage

## Sheet: Parts
time	ratio	parts							0	0.716032	0.726952	0.821823	0.955663	1
0	0.716032	1							0	0.460941	0.496021	0.55064	0.806456	1
0	0.653511	4		head+neck 1					0	0.783013	0.819739	0.863394	0.921137	1
0	0.62345	2		trunk 2					0	0.375328	0.457083	0.613507	0.956583	1
0	0.593263	3		limbs 3					0	0.78906	0.813739	0.837112	0.944801	1
0	0.460941	1		perineum 4					0	0.40796	0.507564	0.846449	0.815551	1
0	0.498	2							0	0.61187	0.767736	0.841503	0.999182	1
0	0.783013	1							0	0.30006	0.521643	0.754567	0.915995	1
0	0.825429	2							0	0.525389	0.612428	0.875513	0.93681	1
0	0.375328	1							0	0.553389	0.567417	0.706257	0.982392	1
0	0.622342	3							0	0.54935	0.555602	0.739528	0.856204	1
0	0.78906	1							0	0.580619	0.718784	0.886006	0.88926	1
0	0.621889	2							0	0.586588	0.638642	0.721524	0.911203	1
0	0.40796	1							0	0.659437	0.674785	0.72682	0.837075	1
0	0.61187	1							0	0.7248	0.805812	0.896492	0.889439	1
0	0.30006	1							0	0.584096	0.597964	0.679207	0.986798	1
0	0.525389	1							0	0.595653	0.887781	0.937494	0.917199	1
0	0.67879	4							0	0.584919	0.780645	0.703786	0.911311	1
0	0.470843	3							0	0.609502	0.727273	0.723869	0.938741	1
0	0.553389	1							0	0.650734	0.770833	0.857143	0.934868	1
0	0.54935	1							0	0.547183	0.731639	0.815789	0.889738	1
0	0.580619	1							0	0.502454	0.592308	0.75	0.908082	1
0	0.554453	2							0	0.451453	0.52347	0.644227	0.982656	1
0	0.586588	1							0	0.621848	0.6658	0.8	0.862367	1
0	0.545509	4							0	0.688109	0.778378	0.814103	0.859444	1
0	0.616308	4							0	0.629729	0.727273	0.779817	0.936441	1
0	0.535652	4							0	0.762116	0.846154	0.831123	0.919732	1
0	0.406957	3							0	0.666157	0.805348	0.835294	0.900173	1
0	0.477449	2							0	0.64262	0.72973	0.796296	0.899083	1
0	0.659437	1							0	0.798782	0.883436	0.93038	0.888661	1
0	0.7248	1							0	0.732245	0.774194	0.835526	0.876543	1
0	0.584096	1							0	0.403288	0.6	0.605186	0.888235	1
0	0.595653	1							0	0.463254	0.57331	0.605554	0.854369	1
0	0.607026	2							0	0.762808	0.858586	0.992451	0.958333	1
0	0.536176	3							0	0.734016	0.80814	0.880952	0.899497	1
0	0.584919	1							0	0.465143	0.562044	0.669303	0.816993	1
0	0.74197	2							0	0.688628	0.715596	0.831776	0.967033	1
0	0.689834	2							0	0.707198	0.782895	0.905252	0.899083	1
0	0.733857	3							0	0.800572	0.935267	0.977186	0.880208	1
0	0.779799	2							0	0.695626	0.813581	0.819355	0.93007	1
0	0.609502	1							0	0.779187	0.677419	0.712418	0.909774	1
0	0.650734	1							0	0.536357	0.648352	0.707865	0.857219	1
0	0.571113	4							0	0.636565	0.727941	0.768657	0.862069	1
0	0.547183	1							0	0.639963	0.755725	0.79845	0.916667	1
0	0.502454	1							0	0.641692	0.726667	0.763514	0.966596	1
0	0.451453	1							0	0.658452	0.730061	0.763975	0.999339	1
0	0.621848	1							0	0.68737	0.818182	0.865546	0.937645	1
0	0.688109	1							0	0.682353	0.761905	0.86747	0.888199	1
0	0.828102	2							0	0.686567	0.770833	0.780749	0.927273	1
0	0.627188	2							0	0.721739	0.80531	0.752294	0.810811	1
0	0.689034	3							0	0.577236	0.72807	0.776786	0.875	1
0	0.63976	2							0	0.515021	0.689815	0.836601	0.827273	1
0	0.647194	2							0	0.462766	0.595628	0.81768	0.900452	1
0	0.620401	3							0	0.674847	0.638889	0.734694	0.90566	1
0	0.545251	2							0	0.608333	0.814208	0.902299	0.920863	1
0	0.461252	3							0	0.511364	0.6875	0.735714	0.923077	1
0	0.548463	2							0	0.659091	0.7125	0.788136	0.872093	1
0	0.640803	2							0	0.611111	0.77305	0.81295	0.868687	1
0	0.785043	2							0	0.367232	0.796053	0.833333	0.908257	1
0	0.629729	1							0	0.565657	0.614679	0.663551	0.947368	1
0	0.817231	2							0	0.572368	0.811765	0.862595	0.936364	1
0	0.551332	3							0	0.62345	0.647149	0.670379	0.86218	2
0	0.625598	3							0	0.498	0.493577	0.551557	0.968611	2
0	0.762116	1							0	0.825429	0.922734	0.982257	0.859799	2
0	0.748703	3							0	0.621889	0.601659	0.612448	0.862658	2
0	0.710757	3							0	0.554453	0.64048	0.816437	0.91462	2
0	0.666157	1							0	0.477449	0.661467	0.716241	0.889861	2
0	0.759439	2							0	0.607026	0.639098	0.733333	0.921624	2
0	0.64262	1							0	0.74197	0.862311	0.943529	0.939667	2
0	0.742766	3							0	0.689834	0.763737	0.933708	0.928672	2
0	0.677399	2							0	0.779799	0.823529	0.8738	0.805151	2
0	0.64595	3							0	0.828102	0.863636	0.883871	0.894627	2
0	0.798782	1							0	0.627188	0.677966	0.713043	0.977343	2
0	0.760214	3							0	0.63976	0.740667	0.781022	0.891175	2
0	0.450911	2							0	0.647194	0.640337	0.730769	0.913166	2
0	0.732245	1							0	0.545251	0.639569	0.703947	0.965136	2
0	0.723816	2							0	0.548463	0.674882	0.735294	0.969937	2
0	0.403288	1							0	0.640803	0.762771	0.811024	0.913848	2
0	0.463254	1							0	0.785043	0.968226	0.967213	0.867392	2
0	0.686802	3							0	0.817231	0.866667	0.844595	0.98134	2
0	0.762808	1							0	0.759439	0.818182	0.842593	0.919753	2
0	0.770616	2							0	0.677399	0.751445	0.821429	0.933735	2
0	0.649834	3							0	0.450911	0.590615	0.72043	0.915966	2
0	0.734016	1							0	0.723816	0.8125	0.835985	0.928974	2
0	0.53914	2							0	0.770616	0.849057	0.881988	0.862385	2
0	0.684992	3							0	0.53914	0.799469	0.817321	0.924051	2
0	0.694842	2							0	0.694842	0.893065	0.900621	0.900826	2
0	0.802777	3							0	0.676459	0.748344	0.780645	0.924242	2
0	0.676459	2							0	0.646285	0.722222	0.761111	0.900826	2
0	0.465143	1							0	0.714377	0.770833	0.82069	0.890323	2
0	0.646285	2							0	0.458013	0.584071	0.693694	0.929197	2
0	0.714377	2							0	0.602369	0.609589	0.721805	0.926606	2
0	0.458013	2							0	0.557751	0.63871	0.809356	0.856209	2
0	0.688628	1							0	0.406316	0.755556	0.796992	0.958521	2
0	0.602369	2							0	0.694916	0.76875	0.803797	0.884568	2
0	0.707198	1							0	0.617647	0.702381	0.782609	0.899497	2
0	0.811039	3							0	0.584071	0.697248	0.882883	0.878378	2
0	0.683592	3							0	0.652174	0.771689	0.857143	0.894737	2
0	0.800572	1							0	0.553648	0.669811	0.897959	0.891156	2
0	0.695626	1							0	0.635135	0.688995	0.765957	0.886364	2
0	0.557751	2							0	0.48	0.681529	0.847682	0.928571	2
0	0.779187	1							0	0.463768	0.598039	0.73	0.898089	2
0	0.536357	1							0	0.495413	0.70297	0.78	0.887755	2
0	0.636565	1							0	0.425287	0.607595	0.753247	0.921348	2
0	0.639963	1							0	0.56129	0.716667	0.79661	0.864407	2
0	0.406316	2							0	0.602041	0.712	0.785714	0.900826	2
0	0.694916	2							0	0.666667	0.736486	0.828767	0.881818	2
0	0.626865	3							0	0.493213	0.60199	0.874251	0.93617	2
0	0.641692	1							0	0.728324	0.816568	0.885714	0.915152	2
0	0.658452	1							0	0.523077	0.681034	0.868421	0.948837	2
0	0.68737	1							0	0.663265	0.826923	0.85	0.913978	2
0	0.77405	3							0	0.529126	0.813472	0.86911	0.914141	2
0	0.676647	3							0	0.587786	0.695035	0.848921	0.915094	2
0	0.748387	3							0	0.430851	0.565934	0.718563	0.899522	2
0	0.757576	3							0	0.709821	0.785388	0.838384	0.975124	2
0	0.617647	2							0	0.738916	0.739726	0.846847	0.908676	2
0	0.584071	2							0	0.666667	0.741497	0.84507	0.90566	2
0	0.652174	2							0	0.598592	0.71223	0.810219	0.885714	2
0	0.614035	3							0	0.641667	0.736842	0.870229	0.851852	2
0	0.682353	1							0	0.548872	0.626984	0.674797	0.824468	2
0	0.617117	3							0	0.73125	0.736842	0.77305	0.918033	2
0	0.553648	2							0	0.683333	0.82	0.888889	0.925	2
0	0.753927	3							0	0.545455	0.8375	0.873418	0.886792	2
0	0.748634	3							0	0.691892	0.6875	0.725352	0.971591	2
0	0.626168	3							0	0.761468	0.775281	0.882759	0.963768	2
0	0.686567	1							0	0.36087	0.701299	0.773333	0.85625	2
0	0.721739	1							0	0.6	0.722581	0.75817	0.849315	2
0	0.577236	1							0	0.603604	0.713415	0.827338	0.929648	2
0	0.515021	1							0	0.614173	0.603604	0.651376	0.868613	2
0	0.510917	3							0	0.561983	0.728814	0.775862	0.863248	2
0	0.635135	2							0	0.565217	0.697248	0.815476	0.942029	2
0	0.494318	3							0	0.53719	0.685315	0.723404	0.954887	2
0	0.489474	4							0	0.577181	0.717391	0.757353	0.909091	2
0	0.451389	3							0	0.762887	0.704918	0.734807	0.891304	2
0	0.48	2							0	0.504202	0.688235	0.720238	0.92053	2
0	0.446602	3							0	0.519313	0.61236	0.756579	0.909774	2
0	0.463768	2							0	0.593263	0.5997	0.503344	0.907658	3
0	0.495413	2							0	0.622342	0.651389	0.672754	0.899269	3
0	0.425287	2							0	0.470843	0.585789	0.885861	0.90283	3
0	0.56129	2							0	0.406957	0.519011	0.736741	0.839632	3
0	0.542857	3							0	0.536176	0.659341	0.777778	0.923652	3
0	0.602041	2							0	0.733857	0.758333	0.863636	0.914045	3
0	0.666667	2							0	0.689034	0.754821	0.762238	0.91231	3
0	0.653333	3							0	0.620401	0.619375	0.666667	0.914179	3
0	0.475	3							0	0.461252	0.502625	0.634146	0.841155	3
0	0.541667	3							0	0.551332	0.6	0.65035	0.927775	3
0	0.493213	2							0	0.625598	0.852685	0.886609	0.935041	3
0	0.728324	2							0	0.748703	0.956866	0.986459	0.935633	3
0	0.545455	3							0	0.710757	0.777778	0.829545	0.893558	3
0	0.462766	1							0	0.742766	0.818713	0.857143	0.989929	3
0	0.523077	2							0	0.64595	0.701389	0.755099	0.815927	3
0	0.663265	2							0	0.760214	0.816	0.858407	0.949686	3
0	0.529126	2							0	0.686802	0.654728	0.754098	0.882883	3
0	0.656566	3							0	0.649834	0.880646	0.921875	0.915152	3
0	0.587786	2							0	0.684992	0.68	0.733871	0.910448	3
0	0.584615	3							0	0.802777	0.832752	0.880597	0.890323	3
0	0.5	3							0	0.811039	0.854167	0.897959	0.923028	3
0	0.430851	2							0	0.683592	0.736842	0.81379	0.958333	3
0	0.709821	2							0	0.626865	0.770588	0.847594	0.945703	3
0	0.542986	3							0	0.77405	0.84153	0.872928	0.923224	3
0	0.516588	3							0	0.676647	0.767296	0.802548	0.936071	3
0	0.545045	3							0	0.748387	0.786765	0.828358	0.884354	3
0	0.738916	2							0	0.757576	0.845745	0.802752	0.877863	3
0	0.525424	3							0	0.614035	0.700441	0.767956	0.900662	3
0	0.698565	3							0	0.617117	0.776042	0.873684	0.936709	3
0	0.529412	3							0	0.753927	0.79397	0.889447	0.898477	3
0	0.534351	3							0	0.748634	0.793296	0.858757	0.918782	3
0	0.584795	3							0	0.626168	0.75	0.875	0.891429	3
0	0.666667	2							0	0.510917	0.794737	0.853933	0.874172	3
0	0.598592	2							0	0.494318	0.616352	0.811594	0.902439	3
0	0.641667	2							0	0.451389	0.666667	0.818182	0.929825	3
0	0.50625	3							0	0.446602	0.656566	0.828729	0.911392	3
0	0.548872	2							0	0.542857	0.569697	0.729323	0.896226	3
0	0.674847	1							0	0.653333	0.713376	0.875	0.923611	3
0	0.73125	2							0	0.475	0.644928	0.770992	0.951389	3
0	0.608333	1							0	0.541667	0.726804	0.878307	0.886905	3
0	0.626374	3							0	0.545455	0.827004	0.866359	0.910615	3
0	0.683333	2							0	0.656566	0.786325	0.947826	0.915344	3
0	0.618056	4							0	0.584615	0.765152	0.853846	0.870504	3
0	0.545455	2							0	0.5	0.649007	0.807692	0.914141	3
0	0.470968	3							0	0.542986	0.654545	0.791411	0.888889	3
0	0.691892	2							0	0.516588	0.596386	0.731707	0.951923	3
0	0.761468	2							0	0.545045	0.615819	0.833333	0.938272	3
0	0.511364	1							0	0.525424	0.652695	0.723164	0.968153	3
0	0.644737	3							0	0.698565	0.748744	0.840909	0.945	3
0	0.659091	1							0	0.529412	0.747253	0.808989	0.866972	3
0	0.69697	3							0	0.534351	0.634921	0.733333	0.840909	3
0	0.36087	2							0	0.584795	0.656627	0.714286	0.844037	3
0	0.6	2							0	0.50625	0.633721	0.823529	0.92126	3
0	0.713415	3							0	0.626374	0.842424	0.888889	0.936047	3
0	0.603604	2							0	0.470968	0.641304	0.7	0.910256	3
0	0.614173	2							0	0.644737	0.798165	0.83908	0.893617	3
0	0.671533	3							0	0.69697	0.783133	0.820988	0.836207	3
0	0.611111	1							0	0.713415	0.694118	0.715415	0.930233	3
0	0.509677	3							0	0.671533	0.614173	0.656	0.862069	3
0	0.591837	3							0	0.509677	0.643411	0.685039	0.834395	3
0	0.561983	2							0	0.591837	0.623853	0.672897	0.98	3
0	0.367232	1							0	0.587838	0.654676	0.693431	0.929032	3
0	0.565657	1							0	0.546218	0.628099	0.672269	0.900826	3
0	0.565217	2							0	0.653511	0.76386	0.772469	0.955663	4
0	0.587838	3							0	0.67879	0.739282	0.803894	0.882742	4
0	0.572368	1							0	0.545509	0.800018	0.661244	0.908	4
0	0.53719	2							0	0.616308	0.686376	0.765939	0.923196	4
0	0.577181	2							0	0.535652	0.579352	0.76939	0.957951	4
0	0.546218	3							0	0.571113	0.622465	0.727273	0.891855	4
0	0.762887	2							0	0.489474	0.619318	0.781915	0.943128	4
0	0.504202	2							0	0.618056	0.674847	0.708075	0.918367	4
0	0.519313	2
1	0.726952	1
1	0.76386	4
1	0.647149	2
1	0.5997	3
1	0.496021	1
1	0.493577	2
1	0.819739	1
1	0.922734	2
1	0.457083	1
1	0.651389	3
1	0.813739	1
1	0.601659	2
1	0.507564	1
1	0.767736	1
1	0.521643	1
1	0.612428	1
1	0.739282	4
1	0.585789	3
1	0.567417	1
1	0.555602	1
1	0.718784	1
1	0.64048	2
1	0.638642	1
1	0.800018	4
1	0.686376	4
1	0.579352	4
1	0.519011	3
1	0.661467	2
1	0.674785	1
1	0.805812	1
1	0.597964	1
1	0.887781	1
1	0.639098	2
1	0.659341	3
1	0.780645	1
1	0.862311	2
1	0.763737	2
1	0.758333	3
1	0.823529	2
1	0.727273	1
1	0.770833	1
1	0.622465	4
1	0.731639	1
1	0.592308	1
1	0.52347	1
1	0.6658	1
1	0.778378	1
1	0.863636	2
1	0.677966	2
1	0.754821	3
1	0.740667	2
1	0.640337	2
1	0.619375	3
1	0.639569	2
1	0.502625	3
1	0.674882	2
1	0.762771	2
1	0.968226	2
1	0.727273	1
1	0.866667	2
1	0.6	3
1	0.852685	3
1	0.846154	1
1	0.956866	3
1	0.777778	3
1	0.805348	1
1	0.818182	2
1	0.72973	1
1	0.818713	3
1	0.751445	2
1	0.701389	3
1	0.883436	1
1	0.816	3
1	0.590615	2
1	0.774194	1
1	0.8125	2
1	0.6	1
1	0.57331	1
1	0.654728	3
1	0.858586	1
1	0.849057	2
1	0.880646	3
1	0.80814	1
1	0.799469	2
1	0.68	3
1	0.893065	2
1	0.832752	3
1	0.748344	2
1	0.562044	1
1	0.722222	2
1	0.770833	2
1	0.584071	2
1	0.715596	1
1	0.609589	2
1	0.782895	1
1	0.854167	3
1	0.736842	3
1	0.935267	1
1	0.813581	1
1	0.63871	2
1	0.677419	1
1	0.648352	1
1	0.727941	1
1	0.755725	1
1	0.755556	2
1	0.76875	2
1	0.770588	3
1	0.726667	1
1	0.730061	1
1	0.818182	1
1	0.84153	3
1	0.767296	3
1	0.786765	3
1	0.845745	3
1	0.702381	2
1	0.697248	2
1	0.771689	2
1	0.700441	3
1	0.761905	1
1	0.776042	3
1	0.669811	2
1	0.79397	3
1	0.793296	3
1	0.75	3
1	0.770833	1
1	0.80531	1
1	0.72807	1
1	0.689815	1
1	0.794737	3
1	0.688995	2
1	0.616352	3
1	0.619318	4
1	0.666667	3
1	0.681529	2
1	0.656566	3
1	0.598039	2
1	0.70297	2
1	0.607595	2
1	0.716667	2
1	0.569697	3
1	0.712	2
1	0.736486	2
1	0.713376	3
1	0.644928	3
1	0.726804	3
1	0.60199	2
1	0.816568	2
1	0.827004	3
1	0.595628	1
1	0.681034	2
1	0.826923	2
1	0.813472	2
1	0.786325	3
1	0.695035	2
1	0.765152	3
1	0.649007	3
1	0.565934	2
1	0.785388	2
1	0.654545	3
1	0.596386	3
1	0.615819	3
1	0.739726	2
1	0.652695	3
1	0.748744	3
1	0.747253	3
1	0.634921	3
1	0.656627	3
1	0.741497	2
1	0.71223	2
1	0.736842	2
1	0.633721	3
1	0.626984	2
1	0.638889	1
1	0.736842	2
1	0.814208	1
1	0.842424	3
1	0.82	2
1	0.674847	4
1	0.8375	2
1	0.641304	3
1	0.6875	2
1	0.775281	2
1	0.6875	1
1	0.798165	3
1	0.7125	1
1	0.783133	3
1	0.701299	2
1	0.722581	2
1	0.694118	3
1	0.713415	2
1	0.603604	2
1	0.614173	3
1	0.77305	1
1	0.643411	3
1	0.623853	3
1	0.728814	2
1	0.796053	1
1	0.614679	1
1	0.697248	2
1	0.654676	3
1	0.811765	1
1	0.685315	2
1	0.717391	2
1	0.628099	3
1	0.704918	2
1	0.688235	2
1	0.61236	2
2	0.821823	1
2	0.772469	4
2	0.670379	2
2	0.503344	3
2	0.55064	1
2	0.551557	2
2	0.863394	1
2	0.982257	2
2	0.613507	1
2	0.672754	3
2	0.837112	1
2	0.612448	2
2	0.846449	1
2	0.841503	1
2	0.754567	1
2	0.875513	1
2	0.803894	4
2	0.885861	3
2	0.706257	1
2	0.739528	1
2	0.886006	1
2	0.816437	2
2	0.721524	1
2	0.661244	4
2	0.765939	4
2	0.76939	4
2	0.736741	3
2	0.716241	2
2	0.72682	1
2	0.896492	1
2	0.679207	1
2	0.937494	1
2	0.733333	2
2	0.777778	3
2	0.703786	1
2	0.943529	2
2	0.933708	2
2	0.863636	3
2	0.8738	2
2	0.723869	1
2	0.857143	1
2	0.727273	4
2	0.815789	1
2	0.75	1
2	0.644227	1
2	0.8	1
2	0.814103	1
2	0.883871	2
2	0.713043	2
2	0.762238	3
2	0.781022	2
2	0.730769	2
2	0.666667	3
2	0.703947	2
2	0.634146	3
2	0.735294	2
2	0.811024	2
2	0.967213	2
2	0.779817	1
2	0.844595	2
2	0.65035	3
2	0.886609	3
2	0.831123	1
2	0.986459	3
2	0.829545	3
2	0.835294	1
2	0.842593	2
2	0.796296	1
2	0.857143	3
2	0.821429	2
2	0.755099	3
2	0.93038	1
2	0.858407	3
2	0.72043	2
2	0.835526	1
2	0.835985	2
2	0.605186	1
2	0.605554	1
2	0.754098	3
2	0.992451	1
2	0.881988	2
2	0.921875	3
2	0.880952	1
2	0.817321	2
2	0.733871	3
2	0.900621	2
2	0.880597	3
2	0.780645	2
2	0.669303	1
2	0.761111	2
2	0.82069	2
2	0.693694	2
2	0.831776	1
2	0.721805	2
2	0.905252	1
2	0.897959	3
2	0.81379	3
2	0.977186	1
2	0.819355	1
2	0.809356	2
2	0.712418	1
2	0.707865	1
2	0.768657	1
2	0.79845	1
2	0.796992	2
2	0.803797	2
2	0.847594	3
2	0.763514	1
2	0.763975	1
2	0.865546	1
2	0.872928	3
2	0.802548	3
2	0.828358	3
2	0.802752	3
2	0.782609	2
2	0.882883	2
2	0.857143	2
2	0.767956	3
2	0.86747	1
2	0.873684	3
2	0.897959	2
2	0.889447	3
2	0.858757	3
2	0.875	3
2	0.780749	1
2	0.752294	1
2	0.776786	1
2	0.836601	1
2	0.853933	3
2	0.765957	2
2	0.811594	3
2	0.781915	4
2	0.818182	3
2	0.847682	2
2	0.828729	3
2	0.73	2
2	0.78	2
2	0.753247	2
2	0.79661	2
2	0.729323	3
2	0.785714	2
2	0.828767	2
2	0.875	3
2	0.770992	3
2	0.878307	3
2	0.874251	2
2	0.885714	2
2	0.866359	3
2	0.81768	1
2	0.868421	2
2	0.85	2
2	0.86911	2
2	0.947826	3
2	0.848921	2
2	0.853846	3
2	0.807692	3
2	0.718563	2
2	0.838384	2
2	0.791411	3
2	0.731707	3
2	0.833333	3
2	0.846847	2
2	0.723164	3
2	0.840909	3
2	0.808989	3
2	0.733333	3
2	0.714286	3
2	0.84507	2
2	0.810219	2
2	0.870229	2
2	0.823529	3
2	0.674797	2
2	0.734694	1
2	0.77305	2
2	0.902299	1
2	0.888889	3
2	0.888889	2
2	0.708075	4
2	0.873418	2
2	0.7	3
2	0.725352	2
2	0.882759	2
2	0.735714	1
2	0.83908	3
2	0.788136	1
2	0.820988	3
2	0.773333	2
2	0.75817	2
2	0.715415	3
2	0.827338	2
2	0.651376	2
2	0.656	3
2	0.81295	1
2	0.685039	3
2	0.672897	3
2	0.775862	2
2	0.833333	1
2	0.663551	1
2	0.815476	2
2	0.693431	3
2	0.862595	1
2	0.723404	2
2	0.757353	2
2	0.672269	3
2	0.734807	2
2	0.720238	2
2	0.756579	2
4	0.955663	1
4	0.955663	4
4	0.86218	2
4	0.907658	3
4	0.806456	1
4	0.968611	2
4	0.921137	1
4	0.859799	2
4	0.956583	1
4	0.899269	3
4	0.944801	1
4	0.862658	2
4	0.815551	1
4	0.999182	1
4	0.915995	1
4	0.93681	1
4	0.882742	4
4	0.90283	3
4	0.982392	1
4	0.856204	1
4	0.88926	1
4	0.91462	2
4	0.911203	1
4	0.908	4
4	0.923196	4
4	0.957951	4
4	0.839632	3
4	0.889861	2
4	0.837075	1
4	0.889439	1
4	0.986798	1
4	0.917199	1
4	0.921624	2
4	0.923652	3
4	0.911311	1
4	0.939667	2
4	0.928672	2
4	0.914045	3
4	0.805151	2
4	0.938741	1
4	0.934868	1
4	0.891855	4
4	0.889738	1
4	0.908082	1
4	0.982656	1
4	0.862367	1
4	0.859444	1
4	0.894627	2
4	0.977343	2
4	0.91231	3
4	0.891175	2
4	0.913166	2
4	0.914179	3
4	0.965136	2
4	0.841155	3
4	0.969937	2
4	0.913848	2
4	0.867392	2
4	0.936441	1
4	0.98134	2
4	0.927775	3
4	0.935041	3
4	0.919732	1
4	0.935633	3
4	0.893558	3
4	0.900173	1
4	0.919753	2
4	0.899083	1
4	0.989929	3
4	0.933735	2
4	0.815927	3
4	0.888661	1
4	0.949686	3
4	0.915966	2
4	0.876543	1
4	0.928974	2
4	0.888235	1
4	0.854369	1
4	0.882883	3
4	0.958333	1
4	0.862385	2
4	0.915152	3
4	0.899497	1
4	0.924051	2
4	0.910448	3
4	0.900826	2
4	0.890323	3
4	0.924242	2
4	0.816993	1
4	0.900826	2
4	0.890323	2
4	0.929197	2
4	0.967033	1
4	0.926606	2
4	0.899083	1
4	0.923028	3
4	0.958333	3
4	0.880208	1
4	0.93007	1
4	0.856209	2
4	0.909774	1
4	0.857219	1
4	0.862069	1
4	0.916667	1
4	0.958521	2
4	0.884568	2
4	0.945703	3
4	0.966596	1
4	0.999339	1
4	0.937645	1
4	0.923224	3
4	0.936071	3
4	0.884354	3
4	0.877863	3
4	0.899497	2
4	0.878378	2
4	0.894737	2
4	0.900662	3
4	0.888199	1
4	0.936709	3
4	0.891156	2
4	0.898477	3
4	0.918782	3
4	0.891429	3
4	0.927273	1
4	0.810811	1
4	0.875	1
4	0.827273	1
4	0.874172	3
4	0.886364	2
4	0.902439	3
4	0.943128	4
4	0.929825	3
4	0.928571	2
4	0.911392	3
4	0.898089	2
4	0.887755	2
4	0.921348	2
4	0.864407	2
4	0.896226	3
4	0.900826	2
4	0.881818	2
4	0.923611	3
4	0.951389	3
4	0.886905	3
4	0.93617	2
4	0.915152	2
4	0.910615	3
4	0.900452	1
4	0.948837	2
4	0.913978	2
4	0.914141	2
4	0.915344	3
4	0.915094	2
4	0.870504	3
4	0.914141	3
4	0.899522	2
4	0.975124	2
4	0.888889	3
4	0.951923	3
4	0.938272	3
4	0.908676	2
4	0.968153	3
4	0.945	3
4	0.866972	3
4	0.840909	3
4	0.844037	3
4	0.90566	2
4	0.885714	2
4	0.851852	2
4	0.92126	3
4	0.824468	2
4	0.90566	1
4	0.918033	2
4	0.920863	1
4	0.936047	3
4	0.925	2
4	0.918367	4
4	0.886792	2
4	0.910256	3
4	0.971591	2
4	0.963768	2
4	0.923077	1
4	0.893617	3
4	0.872093	1
4	0.836207	3
4	0.85625	2
4	0.849315	2
4	0.930233	3
4	0.929648	2
4	0.868613	2
4	0.862069	3
4	0.868687	1
4	0.834395	3
4	0.98	3
4	0.863248	2
4	0.908257	1
4	0.947368	1
4	0.942029	2
4	0.929032	3
4	0.936364	1
4	0.954887	2
4	0.909091	2
4	0.900826	3
4	0.891304	2
4	0.92053	2
4	0.909774	2

## Sheet: gender
gender	Time	Ration					2	female	0.587838	0.654676	0.693431	0.936364
male	0	0.716032	0.726952	0.821823	0.955663		2	female	0.62345	0.647149	0.670379	0.907658
male	0	0.653511	0.76386	0.772469	0.86218		2	female	0.593263	0.5997	0.503344	0.806456
female	0	0.62345	0.647149	0.670379	0.907658		2	female	0.498	0.493577	0.551557	0.921137
female	0	0.593263	0.5997	0.503344	0.806456		2	female	0.375328	0.457083	0.613507	0.899269
male	0	0.460941	0.496021	0.55064	0.968611		2	female	0.621889	0.601659	0.612448	0.815551
female	0	0.498	0.493577	0.551557	0.921137		2	female	0.40796	0.507564	0.846449	0.999182
male	0	0.783013	0.819739	0.863394	0.859799		2	female	0.61187	0.767736	0.841503	0.915995
male	0	0.825429	0.922734	0.982257	0.956583		2	female	0.30006	0.521643	0.754567	0.93681
female	0	0.375328	0.457083	0.613507	0.899269		2	female	0.525389	0.612428	0.875513	0.882742
male	0	0.622342	0.651389	0.672754	0.944801		2	female	0.553389	0.567417	0.706257	0.856204
male	0	0.78906	0.813739	0.837112	0.862658		2	female	0.54935	0.555602	0.739528	0.88926
female	0	0.621889	0.601659	0.612448	0.815551		2	female	0.554453	0.64048	0.816437	0.911203
female	0	0.40796	0.507564	0.846449	0.999182		2	female	0.545509	0.800018	0.661244	0.923196
female	0	0.61187	0.767736	0.841503	0.915995		2	female	0.616308	0.686376	0.765939	0.957951
female	0	0.30006	0.521643	0.754567	0.93681		2	female	0.535652	0.579352	0.76939	0.839632
female	0	0.525389	0.612428	0.875513	0.882742		2	female	0.406957	0.519011	0.736741	0.889861
male	0	0.67879	0.739282	0.803894	0.90283		2	female	0.477449	0.661467	0.716241	0.837075
male	0	0.470843	0.585789	0.885861	0.982392		2	female	0.659437	0.674785	0.72682	0.889439
female	0	0.553389	0.567417	0.706257	0.856204		2	female	0.7248	0.805812	0.896492	0.986798
female	0	0.54935	0.555602	0.739528	0.88926		2	female	0.584096	0.597964	0.679207	0.917199
male	0	0.580619	0.718784	0.886006	0.91462		2	female	0.595653	0.887781	0.937494	0.921624
female	0	0.554453	0.64048	0.816437	0.911203		2	female	0.536176	0.659341	0.777778	0.911311
male	0	0.586588	0.638642	0.721524	0.908		2	female	0.584919	0.780645	0.703786	0.939667
female	0	0.545509	0.800018	0.661244	0.923196		2	female	0.689834	0.763737	0.933708	0.914045
female	0	0.616308	0.686376	0.765939	0.957951		2	female	0.733857	0.758333	0.863636	0.805151
female	0	0.535652	0.579352	0.76939	0.839632		2	female	0.779799	0.823529	0.8738	0.938741
female	0	0.406957	0.519011	0.736741	0.889861		2	female	0.609502	0.727273	0.723869	0.934868
female	0	0.477449	0.661467	0.716241	0.837075		2	female	0.650734	0.770833	0.857143	0.891855
female	0	0.659437	0.674785	0.72682	0.889439		2	female	0.571113	0.622465	0.727273	0.889738
female	0	0.7248	0.805812	0.896492	0.986798		2	female	0.547183	0.731639	0.815789	0.908082
female	0	0.584096	0.597964	0.679207	0.917199		2	female	0.502454	0.592308	0.75	0.982656
female	0	0.595653	0.887781	0.937494	0.921624		2	female	0.451453	0.52347	0.644227	0.862367
male	0	0.607026	0.639098	0.733333	0.923652		2	female	0.621848	0.6658	0.8	0.859444
female	0	0.536176	0.659341	0.777778	0.911311		2	female	0.688109	0.778378	0.814103	0.894627
female	0	0.584919	0.780645	0.703786	0.939667		2	female	0.828102	0.863636	0.883871	0.977343
male	0	0.74197	0.862311	0.943529	0.928672		2	female	0.627188	0.677966	0.713043	0.91231
female	0	0.689834	0.763737	0.933708	0.914045		2	female	0.689034	0.754821	0.762238	0.891175
female	0	0.733857	0.758333	0.863636	0.805151		2	female	0.63976	0.740667	0.781022	0.913166
female	0	0.779799	0.823529	0.8738	0.938741		2	female	0.647194	0.640337	0.730769	0.914179
female	0	0.609502	0.727273	0.723869	0.934868		2	female	0.620401	0.619375	0.666667	0.965136
female	0	0.650734	0.770833	0.857143	0.891855		2	female	0.545251	0.639569	0.703947	0.841155
female	0	0.571113	0.622465	0.727273	0.889738		2	female	0.640803	0.762771	0.811024	0.867392
female	0	0.547183	0.731639	0.815789	0.908082		2	female	0.629729	0.727273	0.779817	0.98134
female	0	0.502454	0.592308	0.75	0.982656		2	female	0.817231	0.866667	0.844595	0.927775
female	0	0.451453	0.52347	0.644227	0.862367		2	female	0.551332	0.6	0.65035	0.935041
female	0	0.621848	0.6658	0.8	0.859444		2	female	0.762116	0.846154	0.831123	0.935633
female	0	0.688109	0.778378	0.814103	0.894627		2	female	0.748703	0.956866	0.986459	0.893558
female	0	0.828102	0.863636	0.883871	0.977343		2	female	0.710757	0.777778	0.829545	0.900173
female	0	0.627188	0.677966	0.713043	0.91231		2	female	0.666157	0.805348	0.835294	0.919753
female	0	0.689034	0.754821	0.762238	0.891175		2	female	0.759439	0.818182	0.842593	0.899083
female	0	0.63976	0.740667	0.781022	0.913166		2	female	0.64262	0.72973	0.796296	0.989929
female	0	0.647194	0.640337	0.730769	0.914179		2	female	0.677399	0.751445	0.821429	0.815927
female	0	0.620401	0.619375	0.666667	0.965136		2	female	0.64595	0.701389	0.755099	0.888661
female	0	0.545251	0.639569	0.703947	0.841155		2	female	0.798782	0.883436	0.93038	0.949686
male	0	0.461252	0.502625	0.634146	0.969937		2	female	0.760214	0.816	0.858407	0.915966
male	0	0.548463	0.674882	0.735294	0.913848		2	female	0.450911	0.590615	0.72043	0.876543
female	0	0.640803	0.762771	0.811024	0.867392		2	female	0.723816	0.8125	0.835985	0.888235
male	0	0.785043	0.968226	0.967213	0.936441		2	female	0.762808	0.858586	0.992451	0.862385
female	0	0.629729	0.727273	0.779817	0.98134		2	female	0.694842	0.893065	0.900621	0.890323
female	0	0.817231	0.866667	0.844595	0.927775		2	female	0.802777	0.832752	0.880597	0.924242
female	0	0.551332	0.6	0.65035	0.935041		2	female	0.676459	0.748344	0.780645	0.816993
male	0	0.625598	0.852685	0.886609	0.919732		2	female	0.465143	0.562044	0.669303	0.900826
female	0	0.762116	0.846154	0.831123	0.935633		2	female	0.714377	0.770833	0.82069	0.929197
female	0	0.748703	0.956866	0.986459	0.893558		2	female	0.688628	0.715596	0.831776	0.926606
female	0	0.710757	0.777778	0.829545	0.900173		2	female	0.602369	0.609589	0.721805	0.899083
female	0	0.666157	0.805348	0.835294	0.919753		2	female	0.707198	0.782895	0.905252	0.923028
female	0	0.759439	0.818182	0.842593	0.899083		2	female	0.811039	0.854167	0.897959	0.958333
female	0	0.64262	0.72973	0.796296	0.989929		2	female	0.683592	0.736842	0.81379	0.880208
male	0	0.742766	0.818713	0.857143	0.933735		2	female	0.557751	0.63871	0.809356	0.909774
female	0	0.677399	0.751445	0.821429	0.815927		2	female	0.779187	0.677419	0.712418	0.857219
female	0	0.64595	0.701389	0.755099	0.888661		2	female	0.636565	0.727941	0.768657	0.916667
female	0	0.798782	0.883436	0.93038	0.949686		2	female	0.639963	0.755725	0.79845	0.958521
female	0	0.760214	0.816	0.858407	0.915966		2	female	0.641692	0.726667	0.763514	0.999339
female	0	0.450911	0.590615	0.72043	0.876543		2	female	0.68737	0.818182	0.865546	0.923224
male	0	0.732245	0.774194	0.835526	0.928974		2	female	0.748387	0.786765	0.828358	0.877863
female	0	0.723816	0.8125	0.835985	0.888235		2	female	0.757576	0.845745	0.802752	0.899497
male	0	0.403288	0.6	0.605186	0.854369		2	female	0.617647	0.702381	0.782609	0.878378
male	0	0.463254	0.57331	0.605554	0.882883		2	female	0.584071	0.697248	0.882883	0.894737
male	0	0.686802	0.654728	0.754098	0.958333		2	female	0.652174	0.771689	0.857143	0.900662
female	0	0.762808	0.858586	0.992451	0.862385		2	female	0.614035	0.700441	0.767956	0.888199
male	0	0.770616	0.849057	0.881988	0.915152		2	female	0.682353	0.761905	0.86747	0.936709
male	0	0.649834	0.880646	0.921875	0.899497		2	female	0.617117	0.776042	0.873684	0.891156
male	0	0.734016	0.80814	0.880952	0.924051		2	female	0.553648	0.669811	0.897959	0.898477
male	0	0.53914	0.799469	0.817321	0.910448		2	female	0.753927	0.79397	0.889447	0.918782
male	0	0.684992	0.68	0.733871	0.900826		2	female	0.748634	0.793296	0.858757	0.891429
female	0	0.694842	0.893065	0.900621	0.890323		2	female	0.721739	0.80531	0.752294	0.875
female	0	0.802777	0.832752	0.880597	0.924242		2	female	0.577236	0.72807	0.776786	0.827273
female	0	0.676459	0.748344	0.780645	0.816993		2	female	0.515021	0.689815	0.836601	0.874172
female	0	0.465143	0.562044	0.669303	0.900826		2	female	0.510917	0.794737	0.853933	0.886364
male	0	0.646285	0.722222	0.761111	0.890323		2	female	0.635135	0.688995	0.765957	0.902439
female	0	0.714377	0.770833	0.82069	0.929197		2	female	0.494318	0.616352	0.811594	0.943128
male	0	0.458013	0.584071	0.693694	0.967033		2	female	0.451389	0.666667	0.818182	0.928571
female	0	0.688628	0.715596	0.831776	0.926606		2	female	0.48	0.681529	0.847682	0.911392
female	0	0.602369	0.609589	0.721805	0.899083		2	female	0.463768	0.598039	0.73	0.887755
female	0	0.707198	0.782895	0.905252	0.923028		2	female	0.495413	0.70297	0.78	0.921348
female	0	0.811039	0.854167	0.897959	0.958333		2	female	0.56129	0.716667	0.79661	0.896226
female	0	0.683592	0.736842	0.81379	0.880208		2	female	0.542857	0.569697	0.729323	0.900826
male	0	0.800572	0.935267	0.977186	0.93007		2	female	0.602041	0.712	0.785714	0.881818
male	0	0.695626	0.813581	0.819355	0.856209		2	female	0.475	0.644928	0.770992	0.886905
female	0	0.557751	0.63871	0.809356	0.909774		2	female	0.493213	0.60199	0.874251	0.915152
female	0	0.779187	0.677419	0.712418	0.857219		2	female	0.728324	0.816568	0.885714	0.910615
male	0	0.536357	0.648352	0.707865	0.862069		2	female	0.523077	0.681034	0.868421	0.913978
female	0	0.636565	0.727941	0.768657	0.916667		2	female	0.663265	0.826923	0.85	0.914141
female	0	0.639963	0.755725	0.79845	0.958521		2	female	0.529126	0.813472	0.86911	0.915344
male	0	0.406316	0.755556	0.796992	0.884568		2	female	0.656566	0.786325	0.947826	0.915094
male	0	0.694916	0.76875	0.803797	0.945703		2	female	0.587786	0.695035	0.848921	0.870504
male	0	0.626865	0.770588	0.847594	0.966596		2	female	0.5	0.649007	0.807692	0.899522
female	0	0.641692	0.726667	0.763514	0.999339		2	female	0.430851	0.565934	0.718563	0.975124
male	0	0.658452	0.730061	0.763975	0.937645		2	female	0.516588	0.596386	0.731707	0.938272
female	0	0.68737	0.818182	0.865546	0.923224		2	female	0.545045	0.615819	0.833333	0.908676
male	0	0.77405	0.84153	0.872928	0.936071		2	female	0.738916	0.739726	0.846847	0.968153
male	0	0.676647	0.767296	0.802548	0.884354		2	female	0.698565	0.748744	0.840909	0.866972
female	0	0.748387	0.786765	0.828358	0.877863		2	female	0.534351	0.634921	0.733333	0.844037
female	0	0.757576	0.845745	0.802752	0.899497		2	female	0.584795	0.656627	0.714286	0.90566
female	0	0.617647	0.702381	0.782609	0.878378		2	female	0.666667	0.741497	0.84507	0.885714
female	0	0.584071	0.697248	0.882883	0.894737		2	female	0.50625	0.633721	0.823529	0.824468
female	0	0.652174	0.771689	0.857143	0.900662		2	female	0.73125	0.736842	0.77305	0.920863
female	0	0.614035	0.700441	0.767956	0.888199		2	female	0.608333	0.814208	0.902299	0.936047
female	0	0.682353	0.761905	0.86747	0.936709		2	female	0.626374	0.842424	0.888889	0.925
female	0	0.617117	0.776042	0.873684	0.891156		2	female	0.618056	0.674847	0.708075	0.886792
female	0	0.553648	0.669811	0.897959	0.898477		2	female	0.470968	0.641304	0.7	0.971591
female	0	0.753927	0.79397	0.889447	0.918782		2	female	0.691892	0.6875	0.725352	0.963768
female	0	0.748634	0.793296	0.858757	0.891429		2	female	0.511364	0.6875	0.735714	0.893617
male	0	0.626168	0.75	0.875	0.927273		2	female	0.659091	0.7125	0.788136	0.836207
male	0	0.686567	0.770833	0.780749	0.810811		2	female	0.69697	0.783133	0.820988	0.85625
female	0	0.721739	0.80531	0.752294	0.875		2	female	0.36087	0.701299	0.773333	0.849315
female	0	0.577236	0.72807	0.776786	0.827273		2	female	0.6	0.722581	0.75817	0.930233
female	0	0.515021	0.689815	0.836601	0.874172		2	female	0.713415	0.694118	0.715415	0.929648
female	0	0.510917	0.794737	0.853933	0.886364		2	female	0.614173	0.603604	0.651376	0.862069
female	0	0.635135	0.688995	0.765957	0.902439		2	female	0.671533	0.614173	0.656	0.868687
female	0	0.494318	0.616352	0.811594	0.943128		2	female	0.611111	0.77305	0.81295	0.834395
male	0	0.489474	0.619318	0.781915	0.929825		2	female	0.509677	0.643411	0.685039	0.98
female	0	0.451389	0.666667	0.818182	0.928571		2	female	0.561983	0.728814	0.775862	0.908257
female	0	0.48	0.681529	0.847682	0.911392		2	female	0.565657	0.614679	0.663551	0.942029
male	0	0.446602	0.656566	0.828729	0.898089		2	female	0.572368	0.811765	0.862595	0.954887
female	0	0.463768	0.598039	0.73	0.887755		2	female	0.577181	0.717391	0.757353	0.900826
female	0	0.495413	0.70297	0.78	0.921348		2	female	0.546218	0.628099	0.672269	0.891304
male	0	0.425287	0.607595	0.753247	0.864407		2	female	0.519313	0.61236	0.756579	0.909774
female	0	0.56129	0.716667	0.79661	0.896226		1	male	0.716032	0.726952	0.821823	0.955663
female	0	0.542857	0.569697	0.729323	0.900826		1	male	0.653511	0.76386	0.772469	0.86218
female	0	0.602041	0.712	0.785714	0.881818		1	male	0.460941	0.496021	0.55064	0.968611
male	0	0.666667	0.736486	0.828767	0.923611		1	male	0.783013	0.819739	0.863394	0.859799
male	0	0.653333	0.713376	0.875	0.951389		1	male	0.825429	0.922734	0.982257	0.956583
female	0	0.475	0.644928	0.770992	0.886905		1	male	0.622342	0.651389	0.672754	0.944801
male	0	0.541667	0.726804	0.878307	0.93617		1	male	0.78906	0.813739	0.837112	0.862658
female	0	0.493213	0.60199	0.874251	0.915152		1	male	0.67879	0.739282	0.803894	0.90283
female	0	0.728324	0.816568	0.885714	0.910615		1	male	0.470843	0.585789	0.885861	0.982392
male	0	0.545455	0.827004	0.866359	0.900452		1	male	0.580619	0.718784	0.886006	0.91462
male	0	0.462766	0.595628	0.81768	0.948837		1	male	0.586588	0.638642	0.721524	0.908
female	0	0.523077	0.681034	0.868421	0.913978		1	male	0.607026	0.639098	0.733333	0.923652
female	0	0.663265	0.826923	0.85	0.914141		1	male	0.74197	0.862311	0.943529	0.928672
female	0	0.529126	0.813472	0.86911	0.915344		1	male	0.461252	0.502625	0.634146	0.969937
female	0	0.656566	0.786325	0.947826	0.915094		1	male	0.548463	0.674882	0.735294	0.913848
female	0	0.587786	0.695035	0.848921	0.870504		1	male	0.785043	0.968226	0.967213	0.936441
male	0	0.584615	0.765152	0.853846	0.914141		1	male	0.625598	0.852685	0.886609	0.919732
female	0	0.5	0.649007	0.807692	0.899522		1	male	0.742766	0.818713	0.857143	0.933735
female	0	0.430851	0.565934	0.718563	0.975124		1	male	0.732245	0.774194	0.835526	0.928974
male	0	0.709821	0.785388	0.838384	0.888889		1	male	0.403288	0.6	0.605186	0.854369
male	0	0.542986	0.654545	0.791411	0.951923		1	male	0.463254	0.57331	0.605554	0.882883
female	0	0.516588	0.596386	0.731707	0.938272		1	male	0.686802	0.654728	0.754098	0.958333
female	0	0.545045	0.615819	0.833333	0.908676		1	male	0.770616	0.849057	0.881988	0.915152
female	0	0.738916	0.739726	0.846847	0.968153		1	male	0.649834	0.880646	0.921875	0.899497
male	0	0.525424	0.652695	0.723164	0.945		1	male	0.734016	0.80814	0.880952	0.924051
female	0	0.698565	0.748744	0.840909	0.866972		1	male	0.53914	0.799469	0.817321	0.910448
male	0	0.529412	0.747253	0.808989	0.840909		1	male	0.684992	0.68	0.733871	0.900826
female	0	0.534351	0.634921	0.733333	0.844037		1	male	0.646285	0.722222	0.761111	0.890323
female	0	0.584795	0.656627	0.714286	0.90566		1	male	0.458013	0.584071	0.693694	0.967033
female	0	0.666667	0.741497	0.84507	0.885714		1	male	0.800572	0.935267	0.977186	0.93007
male	0	0.598592	0.71223	0.810219	0.851852		1	male	0.695626	0.813581	0.819355	0.856209
male	0	0.641667	0.736842	0.870229	0.92126		1	male	0.536357	0.648352	0.707865	0.862069
female	0	0.50625	0.633721	0.823529	0.824468		1	male	0.406316	0.755556	0.796992	0.884568
male	0	0.548872	0.626984	0.674797	0.90566		1	male	0.694916	0.76875	0.803797	0.945703
male	0	0.674847	0.638889	0.734694	0.918033		1	male	0.626865	0.770588	0.847594	0.966596
female	0	0.73125	0.736842	0.77305	0.920863		1	male	0.658452	0.730061	0.763975	0.937645
female	0	0.608333	0.814208	0.902299	0.936047		1	male	0.77405	0.84153	0.872928	0.936071
female	0	0.626374	0.842424	0.888889	0.925		1	male	0.676647	0.767296	0.802548	0.884354
male	0	0.683333	0.82	0.888889	0.918367		1	male	0.626168	0.75	0.875	0.927273
female	0	0.618056	0.674847	0.708075	0.886792		1	male	0.686567	0.770833	0.780749	0.810811
male	0	0.545455	0.8375	0.873418	0.910256		1	male	0.489474	0.619318	0.781915	0.929825
female	0	0.470968	0.641304	0.7	0.971591		1	male	0.446602	0.656566	0.828729	0.898089
female	0	0.691892	0.6875	0.725352	0.963768		1	male	0.425287	0.607595	0.753247	0.864407
male	0	0.761468	0.775281	0.882759	0.923077		1	male	0.666667	0.736486	0.828767	0.923611
female	0	0.511364	0.6875	0.735714	0.893617		1	male	0.653333	0.713376	0.875	0.951389
male	0	0.644737	0.798165	0.83908	0.872093		1	male	0.541667	0.726804	0.878307	0.93617
female	0	0.659091	0.7125	0.788136	0.836207		1	male	0.545455	0.827004	0.866359	0.900452
female	0	0.69697	0.783133	0.820988	0.85625		1	male	0.462766	0.595628	0.81768	0.948837
female	0	0.36087	0.701299	0.773333	0.849315		1	male	0.584615	0.765152	0.853846	0.914141
female	0	0.6	0.722581	0.75817	0.930233		1	male	0.709821	0.785388	0.838384	0.888889
female	0	0.713415	0.694118	0.715415	0.929648		1	male	0.542986	0.654545	0.791411	0.951923
male	0	0.603604	0.713415	0.827338	0.868613		1	male	0.525424	0.652695	0.723164	0.945
female	0	0.614173	0.603604	0.651376	0.862069		1	male	0.529412	0.747253	0.808989	0.840909
female	0	0.671533	0.614173	0.656	0.868687		1	male	0.598592	0.71223	0.810219	0.851852
female	0	0.611111	0.77305	0.81295	0.834395		1	male	0.641667	0.736842	0.870229	0.92126
female	0	0.509677	0.643411	0.685039	0.98		1	male	0.548872	0.626984	0.674797	0.90566
male	0	0.591837	0.623853	0.672897	0.863248		1	male	0.674847	0.638889	0.734694	0.918033
female	0	0.561983	0.728814	0.775862	0.908257		1	male	0.683333	0.82	0.888889	0.918367
male	0	0.367232	0.796053	0.833333	0.947368		1	male	0.545455	0.8375	0.873418	0.910256
female	0	0.565657	0.614679	0.663551	0.942029		1	male	0.761468	0.775281	0.882759	0.923077
male	0	0.565217	0.697248	0.815476	0.929032		1	male	0.644737	0.798165	0.83908	0.872093
female	0	0.587838	0.654676	0.693431	0.936364		1	male	0.603604	0.713415	0.827338	0.868613
female	0	0.572368	0.811765	0.862595	0.954887		1	male	0.591837	0.623853	0.672897	0.863248
male	0	0.53719	0.685315	0.723404	0.909091		1	male	0.367232	0.796053	0.833333	0.947368
female	0	0.577181	0.717391	0.757353	0.900826		1	male	0.565217	0.697248	0.815476	0.929032
female	0	0.546218	0.628099	0.672269	0.891304		1	male	0.53719	0.685315	0.723404	0.909091
male	0	0.762887	0.704918	0.734807	0.92053		1	male	0.762887	0.704918	0.734807	0.92053
male	0	0.504202	0.688235	0.720238	0.809211		1	male	0.504202	0.688235	0.720238	0.809211
female	0	0.519313	0.61236	0.756579	0.909774
male	1	0.726952
male	1	0.76386
female	1	0.647149
female	1	0.5997
male	1	0.496021
female	1	0.493577
male	1	0.819739
male	1	0.922734
female	1	0.457083
male	1	0.651389
male	1	0.813739
female	1	0.601659
female	1	0.507564
female	1	0.767736
female	1	0.521643
female	1	0.612428
male	1	0.739282
male	1	0.585789
female	1	0.567417
female	1	0.555602
male	1	0.718784
female	1	0.64048
male	1	0.638642
female	1	0.800018
female	1	0.686376
female	1	0.579352
female	1	0.519011
female	1	0.661467
female	1	0.674785
female	1	0.805812
female	1	0.597964
female	1	0.887781
male	1	0.639098
female	1	0.659341
female	1	0.780645
male	1	0.862311
female	1	0.763737
female	1	0.758333
female	1	0.823529
female	1	0.727273
female	1	0.770833
female	1	0.622465
female	1	0.731639
female	1	0.592308
female	1	0.52347
female	1	0.6658
female	1	0.778378
female	1	0.863636
female	1	0.677966
female	1	0.754821
female	1	0.740667
female	1	0.640337
female	1	0.619375
female	1	0.639569
male	1	0.502625
male	1	0.674882
female	1	0.762771
male	1	0.968226
female	1	0.727273
female	1	0.866667
female	1	0.6
male	1	0.852685
female	1	0.846154
female	1	0.956866
female	1	0.777778
female	1	0.805348
female	1	0.818182
female	1	0.72973
male	1	0.818713
female	1	0.751445
female	1	0.701389
female	1	0.883436
female	1	0.816
female	1	0.590615
male	1	0.774194
female	1	0.8125
male	1	0.6
male	1	0.57331
male	1	0.654728
female	1	0.858586
male	1	0.849057
male	1	0.880646
male	1	0.80814
male	1	0.799469
male	1	0.68
female	1	0.893065
female	1	0.832752
female	1	0.748344
female	1	0.562044
male	1	0.722222
female	1	0.770833
male	1	0.584071
female	1	0.715596
female	1	0.609589
female	1	0.782895
female	1	0.854167
female	1	0.736842
male	1	0.935267
male	1	0.813581
female	1	0.63871
female	1	0.677419
male	1	0.648352
female	1	0.727941
female	1	0.755725
male	1	0.755556
male	1	0.76875
male	1	0.770588
female	1	0.726667
male	1	0.730061
female	1	0.818182
male	1	0.84153
male	1	0.767296
female	1	0.786765
female	1	0.845745
female	1	0.702381
female	1	0.697248
female	1	0.771689
female	1	0.700441
female	1	0.761905
female	1	0.776042
female	1	0.669811
female	1	0.79397
female	1	0.793296
male	1	0.75
male	1	0.770833
female	1	0.80531
female	1	0.72807
female	1	0.689815
female	1	0.794737
female	1	0.688995
female	1	0.616352
male	1	0.619318
female	1	0.666667
female	1	0.681529
male	1	0.656566
female	1	0.598039
female	1	0.70297
male	1	0.607595
female	1	0.716667
female	1	0.569697
female	1	0.712
male	1	0.736486
male	1	0.713376
female	1	0.644928
male	1	0.726804
female	1	0.60199
female	1	0.816568
male	1	0.827004
male	1	0.595628
female	1	0.681034
female	1	0.826923
female	1	0.813472
female	1	0.786325
female	1	0.695035
male	1	0.765152
female	1	0.649007
female	1	0.565934
male	1	0.785388
male	1	0.654545
female	1	0.596386
female	1	0.615819
female	1	0.739726
male	1	0.652695
female	1	0.748744
male	1	0.747253
female	1	0.634921
female	1	0.656627
female	1	0.741497
male	1	0.71223
male	1	0.736842
female	1	0.633721
male	1	0.626984
male	1	0.638889
female	1	0.736842
female	1	0.814208
female	1	0.842424
male	1	0.82
female	1	0.674847
male	1	0.8375
female	1	0.641304
female	1	0.6875
male	1	0.775281
female	1	0.6875
male	1	0.798165
female	1	0.7125
female	1	0.783133
female	1	0.701299
female	1	0.722581
female	1	0.694118
male	1	0.713415
female	1	0.603604
female	1	0.614173
female	1	0.77305
female	1	0.643411
male	1	0.623853
female	1	0.728814
male	1	0.796053
female	1	0.614679
male	1	0.697248
female	1	0.654676
female	1	0.811765
male	1	0.685315
female	1	0.717391
female	1	0.628099
male	1	0.704918
male	1	0.688235
female	1	0.61236
male	2	0.821823
male	2	0.772469
female	2	0.670379
female	2	0.503344
male	2	0.55064
female	2	0.551557
male	2	0.863394
male	2	0.982257
female	2	0.613507
male	2	0.672754
male	2	0.837112
female	2	0.612448
female	2	0.846449
female	2	0.841503
female	2	0.754567
female	2	0.875513
male	2	0.803894
male	2	0.885861
female	2	0.706257
female	2	0.739528
male	2	0.886006
female	2	0.816437
male	2	0.721524
female	2	0.661244
female	2	0.765939
female	2	0.76939
female	2	0.736741
female	2	0.716241
female	2	0.72682
female	2	0.896492
female	2	0.679207
female	2	0.937494
male	2	0.733333
female	2	0.777778
female	2	0.703786
male	2	0.943529
female	2	0.933708
female	2	0.863636
female	2	0.8738
female	2	0.723869
female	2	0.857143
female	2	0.727273
female	2	0.815789
female	2	0.75
female	2	0.644227
female	2	0.8
female	2	0.814103
female	2	0.883871
female	2	0.713043
female	2	0.762238
female	2	0.781022
female	2	0.730769
female	2	0.666667
female	2	0.703947
male	2	0.634146
male	2	0.735294
female	2	0.811024
male	2	0.967213
female	2	0.779817
female	2	0.844595
female	2	0.65035
male	2	0.886609
female	2	0.831123
female	2	0.986459
female	2	0.829545
female	2	0.835294
female	2	0.842593
female	2	0.796296
male	2	0.857143
female	2	0.821429
female	2	0.755099
female	2	0.93038
female	2	0.858407
female	2	0.72043
male	2	0.835526
female	2	0.835985
male	2	0.605186
male	2	0.605554
male	2	0.754098
female	2	0.992451
male	2	0.881988
male	2	0.921875
male	2	0.880952
male	2	0.817321
male	2	0.733871
female	2	0.900621
female	2	0.880597
female	2	0.780645
female	2	0.669303
male	2	0.761111
female	2	0.82069
male	2	0.693694
female	2	0.831776
female	2	0.721805
female	2	0.905252
female	2	0.897959
female	2	0.81379
male	2	0.977186
male	2	0.819355
female	2	0.809356
female	2	0.712418
male	2	0.707865
female	2	0.768657
female	2	0.79845
male	2	0.796992
male	2	0.803797
male	2	0.847594
female	2	0.763514
male	2	0.763975
female	2	0.865546
male	2	0.872928
male	2	0.802548
female	2	0.828358
female	2	0.802752
female	2	0.782609
female	2	0.882883
female	2	0.857143
female	2	0.767956
female	2	0.86747
female	2	0.873684
female	2	0.897959
female	2	0.889447
female	2	0.858757
male	2	0.875
male	2	0.780749
female	2	0.752294
female	2	0.776786
female	2	0.836601
female	2	0.853933
female	2	0.765957
female	2	0.811594
male	2	0.781915
female	2	0.818182
female	2	0.847682
male	2	0.828729
female	2	0.73
female	2	0.78
male	2	0.753247
female	2	0.79661
female	2	0.729323
female	2	0.785714
male	2	0.828767
male	2	0.875
female	2	0.770992
male	2	0.878307
female	2	0.874251
female	2	0.885714
male	2	0.866359
male	2	0.81768
female	2	0.868421
female	2	0.85
female	2	0.86911
female	2	0.947826
female	2	0.848921
male	2	0.853846
female	2	0.807692
female	2	0.718563
male	2	0.838384
male	2	0.791411
female	2	0.731707
female	2	0.833333
female	2	0.846847
male	2	0.723164
female	2	0.840909
male	2	0.808989
female	2	0.733333
female	2	0.714286
female	2	0.84507
male	2	0.810219
male	2	0.870229
female	2	0.823529
male	2	0.674797
male	2	0.734694
female	2	0.77305
female	2	0.902299
female	2	0.888889
male	2	0.888889
female	2	0.708075
male	2	0.873418
female	2	0.7
female	2	0.725352
male	2	0.882759
female	2	0.735714
male	2	0.83908
female	2	0.788136
female	2	0.820988
female	2	0.773333
female	2	0.75817
female	2	0.715415
male	2	0.827338
female	2	0.651376
female	2	0.656
female	2	0.81295
female	2	0.685039
male	2	0.672897
female	2	0.775862
male	2	0.833333
female	2	0.663551
male	2	0.815476
female	2	0.693431
female	2	0.862595
male	2	0.723404
female	2	0.757353
female	2	0.672269
male	2	0.734807
male	2	0.720238
female	2	0.756579
male	4	0.955663
male	4	0.86218
female	4	0.907658
female	4	0.806456
male	4	0.968611
female	4	0.921137
male	4	0.859799
male	4	0.956583
female	4	0.899269
male	4	0.944801
male	4	0.862658
female	4	0.815551
female	4	0.999182
female	4	0.915995
female	4	0.93681
female	4	0.882742
male	4	0.90283
male	4	0.982392
female	4	0.856204
female	4	0.88926
male	4	0.91462
female	4	0.911203
male	4	0.908
female	4	0.923196
female	4	0.957951
female	4	0.839632
female	4	0.889861
female	4	0.837075
female	4	0.889439
female	4	0.986798
female	4	0.917199
female	4	0.921624
male	4	0.923652
female	4	0.911311
female	4	0.939667
male	4	0.928672
female	4	0.914045
female	4	0.805151
female	4	0.938741
female	4	0.934868
female	4	0.891855
female	4	0.889738
female	4	0.908082
female	4	0.982656
female	4	0.862367
female	4	0.859444
female	4	0.894627
female	4	0.977343
female	4	0.91231
female	4	0.891175
female	4	0.913166
female	4	0.914179
female	4	0.965136
female	4	0.841155
male	4	0.969937
male	4	0.913848
female	4	0.867392
male	4	0.936441
female	4	0.98134
female	4	0.927775
female	4	0.935041
male	4	0.919732
female	4	0.935633
female	4	0.893558
female	4	0.900173
female	4	0.919753
female	4	0.899083
female	4	0.989929
male	4	0.933735
female	4	0.815927
female	4	0.888661
female	4	0.949686
female	4	0.915966
female	4	0.876543
male	4	0.928974
female	4	0.888235
male	4	0.854369
male	4	0.882883
male	4	0.958333
female	4	0.862385
male	4	0.915152
male	4	0.899497
male	4	0.924051
male	4	0.910448
male	4	0.900826
female	4	0.890323
female	4	0.924242
female	4	0.816993
female	4	0.900826
male	4	0.890323
female	4	0.929197
male	4	0.967033
female	4	0.926606
female	4	0.899083
female	4	0.923028
female	4	0.958333
female	4	0.880208
male	4	0.93007
male	4	0.856209
female	4	0.909774
female	4	0.857219
male	4	0.862069
female	4	0.916667
female	4	0.958521
male	4	0.884568
male	4	0.945703
male	4	0.966596
female	4	0.999339
male	4	0.937645
female	4	0.923224
male	4	0.936071
male	4	0.884354
female	4	0.877863
female	4	0.899497
female	4	0.878378
female	4	0.894737
female	4	0.900662
female	4	0.888199
female	4	0.936709
female	4	0.891156
female	4	0.898477
female	4	0.918782
female	4	0.891429
male	4	0.927273
male	4	0.810811
female	4	0.875
female	4	0.827273
female	4	0.874172
female	4	0.886364
female	4	0.902439
female	4	0.943128
male	4	0.929825
female	4	0.928571
female	4	0.911392
male	4	0.898089
female	4	0.887755
female	4	0.921348
male	4	0.864407
female	4	0.896226
female	4	0.900826
female	4	0.881818
male	4	0.923611
male	4	0.951389
female	4	0.886905
male	4	0.93617
female	4	0.915152
female	4	0.910615
male	4	0.900452
male	4	0.948837
female	4	0.913978
female	4	0.914141
female	4	0.915344
female	4	0.915094
female	4	0.870504
male	4	0.914141
female	4	0.899522
female	4	0.975124
male	4	0.888889
male	4	0.951923
female	4	0.938272
female	4	0.908676
female	4	0.968153
male	4	0.945
female	4	0.866972
male	4	0.840909
female	4	0.844037
female	4	0.90566
female	4	0.885714
male	4	0.851852
male	4	0.92126
female	4	0.824468
male	4	0.90566
male	4	0.918033
female	4	0.920863
female	4	0.936047
female	4	0.925
male	4	0.918367
female	4	0.886792
male	4	0.910256
female	4	0.971591
female	4	0.963768
male	4	0.923077
female	4	0.893617
male	4	0.872093
female	4	0.836207
female	4	0.85625
female	4	0.849315
female	4	0.930233
female	4	0.929648
male	4	0.868613
female	4	0.862069
female	4	0.868687
female	4	0.834395
female	4	0.98
male	4	0.863248
female	4	0.908257
male	4	0.947368
female	4	0.942029
male	4	0.929032
female	4	0.936364
female	4	0.954887
male	4	0.909091
female	4	0.900826
female	4	0.891304
male	4	0.92053
male	4	0.809211
female	4	0.909774

[truncated: 1 more sheets: age]
